# Supplementary material for: Dental microwear texture analysis reveals behavioural, ecological and habitat signals in Late Jurassic sauropod dinosaur faunas
Source: Nat Ecol Evol. 2025 Jul 18;9(9):1719–30. doi: 10.1038/s41559-025-02794-5 (PMC12420387; doi:10.1038/s41559-025-02794-5)
Supplement: Supplementary file 4 — Supplementary Tables 1–6. [file 41559_2025_2794_MOESM4_ESM.xlsx]

## Sheet: Description_Supplement
Supplementary Tables 1-6 for
Dental microwear texture analysis reveals behavioural, ecological, and habitat signals in Late Jurassic sauropod dinosaur faunas
Table of contents
Table	Spreadsheet name	Description
Supplementary Table 1	DMTA data	Dataset of 3D surface texture measurements of sauropod teeth exported from Saleiro et al. (2024) for the statistical analyses herein.
Supplementary Table 2	CVA	Details for canonical variates analysis according to clade and fauna.
Supplementary Table 3	PCA	Details for Principal Component Analysis with varimax factor rotation.
Supplementary Table 4	Dunns clade	Dunn's pairwise comparison between clades with Bonferroni adjustment for buccal surfaces, occlusal surfaces, and pooled data from buccal and occlusal surfaces.
Supplementary Table 5	Dunns location	Dunn's pairwise comparison between locations (pooled for all taxa) with Bonferroni adjustment for buccal surfaces, occlusal surfaces, and pooled data from buccal and occlusal surfaces.
Supplementary Table 6	Parameter descriptions	Dental microwear texture parameter descriptions. Standard and units according to ISO 25178, the revised ISO 25178-2, furrow, and scale-sensitive fractal analysis (SSFA).

## Sheet: DMTA data
Supplementary Table 1. Dataset of 3D surface texture measurements of sauropod teeth exported from Saleiro et al. (2024) for the statistical analyses herein.
Quality	Clade	Genus	Taxon reference for specimen	Specimen ID	Tooth surface scanned	Fauna	Locality	Sediment	n teeth	n scans	Sq	Ssk	Sku	Sp	Sv	Sz	Sa	Smr	Smc	Sdc	Sal	Sdq	Sdr	Vm	Vv	Vmc	Vvc	Vvv	Sk	matf	metf	medf	Asfc	epLsar	NewEplsar	PC 1	PC 2	PC 3	PC 4		References for taxonomic assignments of used specimens
mold	Camarasauridae	Camarasaurus	this study	AMNH-FARB-33058	buccal	Morrison	CosmQuarry	Sandstone	3	7	0.284301	-0.626014	3.49742	0.652401	1.01178	1.66718	0.229147	86.3816	0.338979	0.668941	8.82091	0.111965	0.633856	0.00820194	0.347181	0.257461	0.299475	0.0402614	0.667678	0.949894	0.270307	2466.12	1.15579	0.00413818	0.0184382	-0.10226	-0.541955	0.856585	-1.35643		Berman DS, McIntosh JS. 1978. Skull and relationships of the Upper Jurassic sauropod Apatosaurus (Reptilia, Saurischia) Bulletin of the Carnegie Museum of Natural History 8:1-35
mold	Camarasauridae	Camarasaurus	this study	AMNH-FARB-33058	occlusal	Morrison	CosmQuarry	Sandstone	2	7	0.365535	-0.56963	3.44913	1.05007	1.46838	2.53643	0.281797	55.4848	0.412117	0.89666	11.0282	0.137739	0.924568	0.0138512	0.425896	0.30734	0.369609	0.0522515	0.852097	1.27213	0.318561	2498.48	1.67696	0.00342727	0.0183772	0.378115	-0.563699	1.3536	0.190257		Janensch W. 1935. Die Schädel der Sauropoden Brachiosaurus, Barosaurus und Dicraeosaurus aus den Tendaguruschichten Deutsch-Ostafrikas. Palaeontographica Supplement 7:145-298
mold	Camarasauridae	Camarasaurus	this study	AMNH-FARB-545	buccal	Morrison	BoneCabinQuarry	Sandstone	1	2	0.187731	-0.672376	4.37355	0.496104	0.762796	1.2589	0.13883	96.8708	0.214223	0.511688	9.42772	0.0810158	0.324371	0.00741862	0.221642	0.140663	0.189384	0.0322579	0.38932	0.66856	0.175705	2748.77	0.60178	0.00577077	0.0199238	-0.947852	-0.550231	0.785939	-0.126942		Madsen JH, McIntosh JS, Berman DS. 1995. Skull and atlas-axis complex of the Upper Jurassic sauropod Camarasaurus Cope (Reptilia: Saurischia) Bulletin of Carnegie Museum of Natural History 31:1-115
mold	Camarasauridae	Camarasaurus	this study	AMNH-FARB-545	occlusal	Morrison	BoneCabinQuarry	Sandstone	1	3	0.258761	-0.355896	3.17293	0.80285	0.928053	1.8006	0.206352	76.9746	0.302356	0.586354	11.8538	0.0813275	0.328007	0.0105927	0.312949	0.249015	0.279213	0.033736	0.569517	0.711046	0.195017	2514.55	0.529637	0.00562896	0.0153365	-0.237054	-0.786877	-0.113916	0.209017		Mannion PD. 2010. Environmental and geological controls on the diversity and distribution of the sauropodomorpha. PhD diss., University College London, London. 349 pp
mold	Camarasauridae	Camarasaurus	this study	AMNH-FARB-5773	occlusal	Morrison			1	4	0.345655	-0.0321232	3.0688	1.06966	1.22142	2.29108	0.2747	40.8896	0.436427	0.677899	11.1523	0.131859	0.853519	0.0168921	0.454419	0.306287	0.407849	0.0386033	0.865806	1.01399	0.302137	2611.56	1.59135	0.00493407	0.0182149	0.471145	-0.48273	-0.375642	0.414898		Mateus O, Mannion PD, Upchurch P. 2014. Zby atlanticus, a new turiasaurian sauropod (Dinosauria, Eusauropoda) from the Late Jurassic of Portugal. Journal of Vertebrate Paleontology 34(3):618-34.
mold	Flagellicaudata	Diplodocus	McIntosh, 1981	CM-21718	buccal	Morrison	CarnegieQuarry-DNM	Sandstone	3	5	0.313388	-0.585199	3.70106	0.986988	1.28771	2.2747	0.244768	56.3459	0.363044	0.756904	9.3144	0.184494	1.65666	0.0119556	0.375	0.274714	0.32884	0.0461601	0.738126	1.48075	0.34044	4547.18	3.12344	0.00349884	0.0176055	-0.22527	0.768727	1.04105	-0.266798		McIntosh JS. 1981. Annotated catalogue of the dinosaurs (Reptilia, Archosauria) in the collections of Carnegie Museum of Natural History. Bulletin of Carnegie Museum of Natural History 18:1-67
mold	Camarasauridae	Camarasaurus	Madsen et al., 1995	CM-21751	occlusal	Morrison	CarnegieQuarry-DNM	Sandstone	2	6	0.568747	-0.379205	3.67028	1.66643	2.34414	3.95616	0.44368	28.5551	0.696508	1.14856	14.76	0.148913	1.08656	0.0228716	0.719379	0.499612	0.644529	0.0701536	1.32609	1.50369	0.387797	2494.3	1.91055	0.0045588	0.0171231	2.10159	-0.989951	0.411445	0.633849		Saleiro A, Tschopp E, in prep. A review of sauropod teeth from the Upper Jurassic of Portugal.
original	Flagellicaudata	Galeamopus	Tschopp et al., 2019	CMC-VP-7573	buccal	Morrison	RattlesnakeRidge		4	14	0.296333	-0.481631	3.22028	0.936955	1.21764	2.16829	0.233744	60.7222	0.354806	0.684266	9.40575	0.199217	1.92158	0.00970032	0.364982	0.262114	0.32269	0.0397812	0.725357	1.16179	0.265343	5228.67	4.09757	0.00405325	0.0176938	-0.398096	1.23546	-0.237993	-0.398656		Steiner AK. 2018. 3D Digitization and Wear Analysis of Sauropod Teeth (Master's thesis, Bowling Green State University).
original	Camarasauridae	Camarasaurus	Steiner, 2018	CMC-VP-7648	buccal	Morrison	RedCanyonRanch		1	4	0.191126	-0.476876	4.0642	0.581255	0.920504	1.4945	0.14584	97.6028	0.227253	0.44123	9.198	0.0831062	0.342965	0.00750483	0.235089	0.164347	0.208512	0.0275621	0.425097	0.931936	0.203496	2576.81	0.669314	0.00211801	0.0182097	-0.869279	-0.551807	1.11772	-0.163357		Tschopp E, Mateus O. 2017. Osteology of Galeamopus pabsti sp. nov.(Sauropoda: Diplodocidae), with implications for neurocentral closure timing, and the cervico-dorsal transition in diplodocids. PeerJ 5:e3179.
original	Camarasauridae	Camarasaurus	Steiner, 2018	CMC-VP-7648	occlusal	Morrison	RedCanyonRanch		6	21	0.282393	-0.453044	3.49772	0.845508	1.04779	1.86924	0.220927	69.2202	0.329145	0.637167	10.885	0.101877	0.525299	0.0117922	0.341918	0.248606	0.302494	0.0385818	0.6409	0.903342	0.245514	2541.21	0.96217	0.00221719	0.0179634	-0.128884	-0.643207	0.406565	0.128487		Tschopp E, Mateus O, Benson RB. 2015. A specimen-level phylogenetic analysis and taxonomic revision of Diplodocidae (Dinosauria, Sauropoda). PeerJ 3:e857.
original	Flagellicaudata	Diplodocus	Steiner, 2018	CMC-VP-8699	buccal	Morrison	MothersDayQuarry	Mudstone	1	2	0.74303	-0.399418	3.85867	2.06078	2.91084	4.97161	0.562462	5.91967	0.868069	1.75573	11.7463	0.350968	5.31745	0.036708	0.904777	0.617197	0.793141	0.111636	1.50543	2.55707	0.609048	5097.28	9.86172	0.00255586	0.0182651	2.03814	2.00365	4.22155	0.931861		Tschopp E, Maidment SC, Lamanna MC, Norell MA. 2019. Reassessment of a historical collection of sauropod dinosaurs from the northern Morrison Formation of Wyoming, with implications for sauropod biogeography. Bulletin of the American Museum of Natural History 437:1-79.
mold	Titanosauriformes	Brachiosauridae indet.	this study	MBR-2108	occlusal	Tendaguru	S	Mudstone	1	3	0.548858	-0.37275	3.23416	1.33833	1.80176	3.14009	0.444784	28.514	0.690531	1.19323	11.1854	0.281387	3.55068	0.0204357	0.711963	0.513484	0.627848	0.0671734	1.27416	1.80776	0.495995	4857.93	6.17581	0.00362722	0.0191627	1.45248	1.52826	0.699577	-2.08063
mold	Macronaria	Macronaria indet.	this study	MBR-2116	buccal	Tendaguru	WJ	Mudstone	1	3	0.285517	-0.367023	4.08129	0.670912	1.09086	1.89191	0.211216	88.1885	0.315996	0.665803	8.37599	0.173499	1.46633	0.00815097	0.32388	0.215689	0.27405	0.0440176	0.559648	1.12175	0.234099	5294.34	3.34751	0.00279318	0.0186903	-0.699624	1.0041	0.546715	-0.906688
mold	Titanosauriformes	Giraffatitan	Janensch, 1935	MBR-2125	buccal	Tendaguru	Seliman-Graben	Mudstone	1	4	0.220019	-0.249407	3.16151	0.841448	0.817603	1.65905	0.173652	77.587	0.281532	0.470956	9.72088	0.249196	3.01947	0.00921669	0.290749	0.194659	0.26301	0.0277389	0.543232	0.894586	0.256607	5655.41	7.40799	0.00337926	0.0182973	-1.29408	2.41154	-0.177889	-0.598169
mold	Titanosauriformes	Giraffatitan	Janensch, 1935	MBR-2125	occlusal	Tendaguru	Seliman-Graben	Mudstone	1	4	0.311923	-0.0967785	3.00573	1.05028	1.09334	2.14958	0.248177	44.1908	0.368863	0.672246	9.39975	0.221715	2.3441	0.0138156	0.382494	0.28552	0.342458	0.0372771	0.780615	1.01827	0.308711	5103.13	5.27695	0.00400395	0.0189408	-0.326989	1.50426	-0.653496	0.0155232
mold	Titanosauriformes	Giraffatitan	Janensch, 1935	MBR-2180	buccal	Tendaguru	S	Mudstone	7	22	0.269752	-0.351124	3.3708	0.886214	1.04519	1.97089	0.211215	65.4048	0.329153	0.605171	9.53504	0.214247	2.4361	0.0104278	0.339717	0.239968	0.303517	0.0355613	0.646729	1.07836	0.293016	5334.51	5.72498	0.00376692	0.0175911	-0.74847	1.72189	0.0247651	-0.4996
mold	Titanosauriformes	Giraffatitan	Janensch, 1935	MBR-2180	occlusal	Tendaguru	S	Mudstone	8	18	0.573353	-0.243396	3.18085	1.8447	1.98267	3.92536	0.455192	20.688	0.717638	1.22895	11.1464	0.296788	4.37365	0.0244428	0.742095	0.512976	0.670925	0.0689947	1.38181	1.80081	0.460183	5262.31	9.72708	0.0040961	0.0190457	1.33685	2.17573	0.53698	-0.214169
mold	Titanosauriformes	Giraffatitan	Janensch, 1935	MBR-2181	buccal	Tendaguru	S	Mudstone	5	13	0.219124	-0.291232	3.0703	0.837497	0.869304	1.70101	0.175639	73.6051	0.270265	0.468268	9.43652	0.186513	1.793	0.00818641	0.278451	0.20367	0.251704	0.0267241	0.562761	0.874451	0.229328	5557.56	4.3937	0.00285969	0.0185997	-0.969786	1.50243	-0.883548	-0.3379
mold	Titanosauriformes	Giraffatitan	Janensch, 1935	MBR-2181	occlusal	Tendaguru	S	Mudstone	4	9	0.253463	-0.365993	3.48231	0.944257	1.24238	2.14798	0.202962	57.7091	0.308825	0.540407	10.4863	0.178982	1.58497	0.00984429	0.31867	0.23242	0.287501	0.0311691	0.659619	1.00141	0.246784	5506.14	3.59674	0.00297132	0.0178561	-0.612416	1.1868	-0.876503	0.329934
mold	Titanosauriformes	Giraffatitan	Janensch, 1935	MBR-2183	buccal	Tendaguru	St	Mudstone	1	3	0.266084	-0.30737	2.83613	1.05958	1.01234	2.04588	0.21265	40.8711	0.328582	0.604498	8.57346	0.177766	1.53137	0.00995634	0.338539	0.244672	0.30443	0.0341089	0.674771	1.06033	0.30251	5256.03	2.72524	0.00347154	0.0165778	-0.37176	1.01186	-1.03996	0.129867
mold	Sauropoda indet.	Sauropoda indet.	this study	MBR-2185	occlusal	Tendaguru	SkelettB	Mudstone	1	4	0.586744	-0.0486002	2.57057	1.72188	1.86946	3.49095	0.479322	10.1277	0.747123	1.23151	13.3112	0.214775	2.06035	0.0189333	0.766056	0.570261	0.700425	0.0647455	1.5277	1.36308	0.375833	4951.28	3.419	0.00166615	0.0175534	2.35672	0.49209	-2.55252	-1.30766
mold	Titanosauriformes	Giraffatitan	Janensch, 1935	MBR-2190	buccal	Tendaguru		Mudstone	1	3	0.196405	-0.410481	3.50275	0.520127	0.775886	1.29601	0.157468	98.8355	0.241919	0.432823	7.7086	47.26	0.134928	0.893557	0.00662998	0.248549	0.177187	0.221858	0.026691	0.494374	0.721745	0.199171	18.5823	0.207266	0.355193	-41.9534	175.229	48.5895	-16.072
mold	Titanosauriformes	Giraffatitan	Janensch, 1935	MBR-2390	buccal	Tendaguru	WJ	Mudstone	2	4	0.400231	0.0742352	4.27071	1.68705	1.61965	3.31859	0.306242	23.8925	0.441445	0.821549	12.6643	0.241805	3.05751	0.0262415	0.467018	0.33128	0.426156	0.0455523	0.919206	1.14632	0.265918	5555.51	8.27007	0.0031519	0.0189461	-0.149872	1.87721	-0.477397	3.32641
mold	Titanosauriformes	Giraffatitan	Janensch, 1935	MBR-2390	occlusal	Tendaguru	WJ	Mudstone	2	5	0.393152	-0.069761	2.88194	1.3283	1.29679	2.64148	0.312205	21.2505	0.484607	0.786771	9.85147	0.203356	1.99827	0.0193284	0.504232	0.355444	0.457089	0.0455983	0.987832	1.16711	0.338051	4915.1	3.92682	0.00442642	0.0182088	0.518807	0.93181	-1.25806	0.560202
original	Turiasauria	Turiasauria indet.	Saleiro and Tschopp, in rev.	ML-157	buccal	Lourinha			1	4	0.139665	-0.211844	3.09921	0.484211	0.502782	0.932653	0.112816	100	0.182531	0.290746	9.8184	0.0599351	0.179797	0.00495606	0.187204	0.131188	0.170025	0.0161786	0.361513	0.448342	0.127966	2814.77	0.353389	0.00170049	0.0182626	-1.08424	-0.498143	-0.621734	-0.399868
original	Turiasauria	Turiasauria indet.	Saleiro and Tschopp, in rev.	ML-157	occlusal	Lourinha			1	4	0.323261	-0.297577	2.98963	0.844566	1.05805	1.90261	0.26014	69.8635	0.389444	0.658449	8.41544	0.114986	0.669116	0.0127166	0.402161	0.29647	0.360222	0.0395673	0.768458	0.946245	0.294468	2532.25	1.15301	0.00491432	0.0178582	0.246346	-0.577136	0.180546	-0.803962
original	Macronaria	Macronaria indet.	Saleiro and Tschopp, in rev.	ML-158	buccal	Lourinha			1	4	0.35703	-0.329996	3.19902	0.982347	1.4856	2.5258	0.284848	55.4308	0.465108	0.749763	11.1578	0.132906	0.873307	0.0127781	0.47698	0.323988	0.432402	0.0457622	0.910489	1.19727	0.34596	2420.6	1.545	0.00248429	0.0184946	0.630586	-0.579053	0.574423	-0.656897
original	Macronaria	Macronaria indet.	Saleiro and Tschopp, in rev.	ML-158	occlusal	Lourinha			1	4	0.396941	-0.421526	3.35048	1.12814	1.5742	2.89106	0.315896	46.9384	0.509273	0.831277	12.7619	0.141694	0.987188	0.0152626	0.524535	0.353556	0.474114	0.0501392	0.97518	1.34289	0.364279	2610.51	1.67794	0.00176649	0.0175123	0.877849	-0.541522	0.604947	-0.332028
original	Turiasauria	Turiasauria indet.	Saleiro and Tschopp, in rev.	ML-1778	buccal	Lourinha			1	4	0.198269	-0.323331	3.0609	0.607057	0.666057	1.18827	0.157742	94.8357	0.240767	0.469396	10.1732	0.0816229	0.349733	0.00844314	0.249645	0.179693	0.224924	0.0284009	0.506543	0.616595	0.184202	2650.75	0.705988	0.00729045	0.0152307	-0.699516	-0.547483	0.0629248	-0.469831
original	Flagellicaudata	Flagellicaudata indet.	Saleiro and Tschopp, in rev.	ML-1946	buccal	Lourinha			1	4	0.185568	-0.440884	3.28796	0.483079	0.782389	1.26547	0.146984	98.9232	0.222361	0.451101	9.0351	0.115287	0.657729	0.00565003	0.227994	0.168303	0.203427	0.0275367	0.452061	0.770343	0.210612	2976.3	1.44441	0.00257643	0.0178871	-0.932398	-0.111189	0.660096	-0.940855
mold	Flagellicaudata	Flagellicaudata indet.	Saleiro and Tschopp, in rev.	ML-1947-2	buccal	Lourinha			1	3	0.64346	-0.709268	3.86189	2.18961	2.25686	4.44647	0.498896	5.37216	0.705556	1.5953	13.7042	0.221725	2.17794	0.0226736	0.72823	0.568305	0.624635	0.0872385	1.30165	1.47034	0.3203	5138.06	3.55973	0.00284076	0.0182463	2.08644	0.297976	-0.799692	1.76416
original	Titanosauriformes	Titanosauriformes	Saleiro and Tschopp, in rev.	ML-2274	buccal	Lourinha			1	4	0.14856	-0.318372	3.61843	0.449583	0.675185	1.12477	0.113179	99.8366	0.179611	0.324365	10.4939	0.0595211	0.176666	0.00676809	0.187687	0.122667	0.168258	0.0194286	0.331882	0.547532	0.121136	2898.3	0.366325	0.00328988	0.0186507	-1.15207	-0.533855	-0.0751938	0.143157
original	Titanosauriformes	Titanosauriformes	Saleiro and Tschopp, in rev.	ML-2274	occlusal	Lourinha			1	4	0.282365	-0.817497	4.26803	1.14295	1.40006	2.39604	0.216511	35.3695	0.345396	0.545795	13.3519	0.0960908	0.456835	0.0150806	0.361093	0.240022	0.32897	0.0348089	0.656954	0.813247	0.209791	2407.89	0.871771	0.00271966	0.0168013	-0.0200461	-0.825815	-0.486093	2.36753
original	Flagellicaudata	Flagellicaudata indet.	Saleiro and Tschopp, in rev.	ML-2560	buccal	Lourinha			1	2	0.324803	-0.674096	5.53963	1.29176	1.42661	2.71837	0.241529	15.0013	0.333273	0.775047	11.2482	0.0951068	0.447666	0.0167632	0.350036	0.259131	0.300531	0.0495046	0.676565	0.891293	0.254008	2396.4	0.770501	0.00533404	0.0155359	0.107112	-0.984902	0.189353	3.25689
mold	Flagellicaudata	Flagellicaudata indet.	Saleiro and Tschopp, in rev.	ML-2649	buccal	Lourinha			1	3	0.148107	-0.681941	3.2636	0.453636	0.946932	1.40057	0.11431	99.3371	0.17181	0.358575	9.60688	0.0952708	0.448147	0.00563311	0.177444	0.133718	0.153624	0.0238195	0.319328	0.795747	0.159626	4878.63	0.817714	0.00190755	0.0179204	-1.32335	0.312096	-0.0423463	0.00883707
original	Flagellicaudata	Flagellicaudata indet.	Saleiro and Tschopp, in rev.	ML-2650	buccal	Lourinha			1	4	0.115744	-0.323818	3.83832	0.299115	0.456563	0.851056	0.0888333	100	0.138997	0.257752	6.99689	0.0489073	0.12102	0.00443497	0.143278	0.0935194	0.125086	0.0157042	0.262111	0.474173	0.125996	2505.7	0.241264	0.00824038	0.0144729	-1.3582	-0.610316	0.0356399	-0.178519
original	Flagellicaudata	Flagellicaudata indet.	Saleiro and Tschopp, in rev.	ML-2784	buccal	Lourinha			1	4	0.33824	-0.454187	3.55292	0.865089	1.26318	2.34234	0.269414	69.6658	0.387538	0.695848	13.8703	0.0802554	0.318395	0.0100416	0.39758	0.315399	0.348327	0.0352869	0.778163	0.779647	0.236917	2162.19	0.440489	0.0026443	0.0183351	0.419004	-1.05287	-0.373929	-0.351006
mold	Turiasauria	Zby	Mateus et al. 2014	ML-368	occlusal	Lourinha			1	4	0.361651	-0.396218	2.79325	0.882785	1.12593	2.01389	0.293725	63.7582	0.458029	0.780631	11.7732	0.126671	0.786371	0.0106219	0.469739	0.345631	0.425154	0.0445851	0.960476	0.947058	0.293556	2489.7	1.46977	0.00371752	0.0173309	0.71855	-0.573622	-0.40969	-1.67318
original	Camarasauridae	Camarasauridae indet.	Saleiro and Tschopp, in rev.	ML-636	buccal	Lourinha			1	3	0.295075	-0.196222	2.71847	0.774006	0.976324	1.75033	0.237232	77.3245	0.368556	0.613876	13.0025	0.0993149	0.486008	0.0122269	0.380783	0.269918	0.344232	0.0365509	0.777221	0.812696	0.219951	2554.12	0.833805	0.0050556	0.0169361	0.116031	-0.686087	-0.28321	-0.634658
original	Camarasauridae	Camarasauridae indet.	Saleiro and Tschopp, in rev.	ML-636	occlusal	Lourinha			1	4	0.517626	-0.273583	3.22431	1.38607	1.8372	3.22327	0.409824	26.8421	0.667316	1.11125	11.5806	0.146204	1.04944	0.0167777	0.697262	0.450701	0.621735	0.0658642	1.2058	1.47705	0.426105	2274.25	1.59847	0.00537245	0.016611	1.92315	-0.892892	0.305715	-1.01837
original	Turiasauria	Turiasauria indet.	Saleiro and Tschopp, in rev.	ML-675	buccal	Lourinha			1	4	0.113942	-0.768609	3.95618	0.31472	0.464672	0.798008	0.0893134	100	0.1276	0.279429	10.8938	0.0538	0.146917	0.00391874	0.131519	0.101105	0.114261	0.0168353	0.243652	0.409381	0.0952758	2949.49	0.317207	0.00140591	0.0177794	-1.41513	-0.459665	-0.317389	-0.0562587
original	Turiasauria	Turiasauria indet.	Saleiro and Tschopp, in rev.	ML-675	occlusal	Lourinha			1	4	0.203535	-0.356697	3.25611	0.618924	0.84969	1.46424	0.160787	94.3294	0.250296	0.426502	10.9721	0.08527	0.361329	0.00945628	0.260146	0.18397	0.235597	0.0259645	0.462725	0.681233	0.175741	2743.32	0.711217	0.00552546	0.0162549	-0.719311	-0.528707	0.148335	-0.0275061
original	Camarasauridae	Camarasauridae indet.	Saleiro and Tschopp, in rev.	ML-693	buccal	Lourinha			1	4	0.296144	-0.87884	3.94842	0.675734	0.992404	1.66814	0.226284	87.3295	0.311126	0.846427	8.39846	0.100184	0.499817	0.00801111	0.319137	0.241088	0.262854	0.0509504	0.587818	0.844827	0.253248	2341.81	0.882946	0.00432371	0.0172791	-0.192371	-0.779938	1.44442	-0.82704
original	Camarasauridae	Camarasauridae indet.	Saleiro and Tschopp, in rev.	ML-693	occlusal	Lourinha			1	4	0.461545	-0.541258	3.2129	1.084	1.53993	2.66368	0.36792	46.9461	0.570127	1.04918	13.153	0.127792	0.80274	0.0159722	0.586099	0.405336	0.520061	0.0624863	1.03334	1.20755	0.332568	2301.95	1.24274	0.00267883	0.0173327	1.34555	-0.956452	0.39488	-0.90492
original	Camarasauridae	Camarasauridae indet.	Saleiro and Tschopp, in rev.	ML-695	buccal	Lourinha			1	3	0.223239	-0.494613	3.88049	0.710723	0.845521	1.85041	0.168107	87.348	0.235977	0.536126	9.93523	0.0918571	0.418324	0.0110433	0.249398	0.187314	0.21816	0.0312385	0.453624	0.87764	0.183939	2741.03	0.782343	0.0050903	0.0184148	-0.758633	-0.539768	0.825294	0.684246
original	Camarasauridae	Camarasauridae indet.	Saleiro and Tschopp, in rev.	ML-695	occlusal	Lourinha			1	4	0.396813	-0.333858	3.21085	1.10568	1.41961	2.59867	0.315866	44.1335	0.459413	0.821341	12.8659	0.111928	0.619103	0.0151621	0.480568	0.347173	0.433935	0.0466328	0.939786	1.03366	0.256215	2560.55	1.03246	0.00274244	0.0168517	0.807678	-0.841809	-0.459949	0.337552
original	Turiasauria	Turiasauria indet.	Saleiro and Tschopp, in rev.	ML-773	buccal	Lourinha			1	4	0.164171	-0.455649	3.63581	0.573145	0.687694	1.29537	0.129298	94.5255	0.198017	0.371287	9.52941	0.0508909	0.129532	0.00734835	0.205365	0.146961	0.184347	0.0213089	0.387364	0.610386	0.127816	2213.01	0.233898	0.00394181	0.0185263	-0.948054	-0.847493	0.136843	0.366462
original	Titanosauriformes	Titanosauriformes	Saleiro and Tschopp, in rev.	ML-945	buccal	Lourinha			1	4	0.168784	-0.587911	3.78122	0.507032	0.672985	1.18942	0.132234	98.9752	0.195861	0.409795	9.43754	0.0848664	0.35991	0.00589422	0.201756	0.149081	0.177084	0.0246716	0.394857	0.604268	0.151917	2830.39	0.766656	0.00210823	0.0173551	-1.02223	-0.406114	0.173657	-0.303557
original	Titanosauriformes	Titanosauriformes	Saleiro and Tschopp, in rev.	ML-945	occlusal	Lourinha			1	4	0.322068	-0.420515	3.60339	1.153	1.12348	2.20606	0.250336	44.9428	0.40121	0.743846	9.77255	0.127182	0.796722	0.0128309	0.41261	0.277335	0.364808	0.0478021	0.712136	1.06749	0.304971	2567	1.35225	0.00423817	0.0176278	0.235692	-0.532133	0.369038	0.456221
original	Flagellicaudata	Galeamopus	Tschopp and Mateus, 2017	NMZ-1000011	buccal	Morrison	Howe-ScottQuarry	Sandstone	8	22	0.244533	-0.386076	3.54099	0.755394	0.998306	1.76983	0.189404	85.069	0.297268	0.523926	9.54687	0.16655	1.61796	0.0111448	0.308588	0.210678	0.277265	0.0317202	0.569731	0.836386	0.229184	4865.63	3.77582	0.00378551	0.0168782	-0.805627	1.00029	-0.172922	-0.279284
original	Flagellicaudata	Galeamopus	Tschopp and Mateus, 2017	NMZ-1000011	occlusal	Morrison	Howe-ScottQuarry	Sandstone	1	4	0.39578	0.127746	2.63783	1.2043	1.19981	2.31069	0.324888	32.5308	0.551805	0.646199	14.8796	0.119067	0.702003	0.0166932	0.568498	0.365522	0.53368	0.0348185	0.989354	0.766032	0.239236	2808.9	1.27604	0.00123068	0.0179802	1.14667	-0.633286	-2.60813	-0.159912
mold	Camarasauridae	Camarasaurus	Mannion, 2010	YPM-VP.001907	occlusal	Morrison	ReedsQuarry3-CB	Mudstone	2	6	0.249327	-0.21891	3.29114	0.802582	0.945505	1.7858	0.19435	78.6931	0.307861	0.537626	11.9048	0.0783569	0.307015	0.012354	0.317252	0.221741	0.283401	0.0338512	0.56798	0.777493	0.199786	2445.19	0.561448	0.00383026	0.0172661	-0.316686	-0.809476	0.19457	0.472346
mold	Camarasauridae	Camarasauridae indet.	Berman and McIntosh, 1978	YPM-VP.001911	occlusal	Morrison	ReedsQuarry13East-CB	Sandstone	1	4	0.275596	-0.299295	2.97943	0.775997	0.995063	1.77106	0.220233	79.4426	0.334486	0.613746	9.79206	0.0912557	0.413769	0.0102514	0.344738	0.254666	0.309268	0.0354693	0.694561	0.736418	0.223126	2593.77	0.777115	0.00314996	0.0173489	-0.0529595	-0.696411	-0.165124	-0.460742
mold	Flagellicaudata	Flagellicaudata indet. (Diplodocus lacustris)	Tschopp et al., 2015	YPM-VP.001922	buccal	Morrison	LakesQuarry5	Sandstone	5	10	0.277486	-0.128665	3.08142	0.953758	1.06849	2.02003	0.221832	72.5096	0.365246	0.536124	11.7535	0.129247	0.847147	0.0119684	0.377454	0.254243	0.347923	0.0298654	0.675663	0.974699	0.23732	5059.68	1.63621	0.00217885	0.0177086	-0.186235	0.44688	-1.27153	-0.270228
mold	Camarasauridae	Camarasaurus	YPM database	YPM-VPPU.017251	buccal	Morrison			1	4	0.268329	-0.355441	3.21132	0.787956	1.02572	1.94438	0.208344	75.2779	0.323364	0.619136	10.1589	0.100496	0.504044	0.0118752	0.335278	0.237202	0.298026	0.0359214	0.647933	0.917771	0.276844	2503.93	0.958486	0.00588473	0.015703	-0.186273	-0.623597	0.667139	-0.106029
mold	Camarasauridae	Camarasaurus	YPM database	YPM-VPPU.017251	occlusal	Morrison			3	9	0.366443	-0.300635	3.42954	1.19044	1.41192	2.56459	0.289314	33.5518	0.471041	0.793639	13.3103	0.115558	0.672131	0.0140429	0.483434	0.319645	0.437271	0.0461624	0.898755	1.01733	0.297092	2559.3	1.18322	0.00167673	0.0174326	0.749307	-0.749352	-0.510356	0.488328

## Sheet: CVA
Supplementary Table 2. Details for canonical variates analysis according to clade and fauna.
Source	Count	Number Misclassified	Percent Misclassified	Entropy RSquare	-2LogLikelihood
Training	55	8	14.5455	0.81737	37.5448
Training
Actual	Predicted Count
stats	Camarasauridae Lourinha	Camarasauridae Morrison	Diplodocidae Lourinha	Diplodocidae Morrison	Titanosauriformes Lourinha	Titanosauriformes Tendaguru	Turiasauria Lourinha
Camarasauridae Lourinha	5	1	0	0	0	0	0
Camarasauridae Morrison	1	10	0	0	1	0	2
Diplodocidae Lourinha	0	1	5	0	0	0	0
Diplodocidae Morrison	0	0	0	7	0	0	0
Titanosauriformes Lourinha	0	0	0	0	3	0	1
Titanosauriformes Tendaguru	0	0	0	0	0	11	0
Turiasauria Lourinha	0	0	0	0	1	0	6
Actual	Predicted Rate
stats	Camarasauridae Lourinha	Camarasauridae Morrison	Diplodocidae Lourinha	Diplodocidae Morrison	Titanosauriformes Lourinha	Titanosauriformes Tendaguru	Turiasauria Lourinha
Camarasauridae Lourinha	0.833	0.167	0	0	0	0	0
Camarasauridae Morrison	0.071	0.714	0	0	0.071	0	0.143
Diplodocidae Lourinha	0	0.167	0.833	0	0	0	0
Diplodocidae Morrison	0	0	0	1	0	0	0
Titanosauriformes Lourinha	0	0	0	0	0.75	0	0.25
Titanosauriformes Tendaguru	0	0	0	0	0	1	0
Turiasauria Lourinha	0	0	0	0	0.143	0	0.857
Canonical Details
Canonical Details calculated from the overall pooled within-group covariance matrix.
Eigenvalue	Percent	Cum Percent	Canonical Corr	Likelihood Ratio	Approx. F	NumDF	DenDF	Prob>F
25.6842	83.0306	83.0306	0.981083	0.00143667	2.0377	150	148.528	<.0001
2.44663	7.9093	90.9399	0.842533	0.0383365	1.0026	120	127.759	0.4934
1.13838	3.6801	94.62	0.729627	0.132132	0.7648	92	105.408	0.9057
0.947563	3.0632	97.6832	0.697523	0.282547	0.6505	66	81.4797	0.9642
0.525056	1.6974	99.3806	0.586759	0.550279	0.4641	42	56	0.9947
0.191603	0.6194	100	0.400991	0.839206	0.2778	20	29	0.9979
Test	Value	Approx. F	NumDF	DenDF	Prob>F
Wilks' Lambda	0.0014367	2.0377	150	148.53	<.0001
Pillai's Trace	3.19636	1.3225	150	174	0.0377
Hotelling-Lawley	30.9334	4.6453	150	85.682	<.0001
Roy's Max Root	25.6842	29.7937	25	29	<.0001
Covariance within Matrix
	Sq	Ssk	Sku	Sp	Sv	Sz	Sa	Smr	Smc	Sdc	Sal	Sdq	Sdr	Vm	Vv	Vmc	Vvc	Vvv	Sk	matf	metf	medf	Asfc	Sfrax epLsar	NewEplsar
Sq	0.021584	-0.000234509	-0.00510569	0.0587264	0.0736237	0.130899	0.0169953	-3.44646	0.0258862	0.0490259	0.173761	0.00610705	0.111308	0.000785964	0.0267099	0.0195294	0.023667	0.00281033	0.0469404	0.0574635	0.0128627	1.71446	0.185713	-1.13803e-05	2.07987e-05
Ssk	-0.000234509	0.0360021	-0.0451134	0.00319822	-0.00992301	-0.0067101	0.00018725	-0.44914	0.00188025	-0.00922289	0.107531	-0.00131872	-0.0215884	0.000166175	0.00206161	0.000323294	0.00277748	-0.000644493	0.00392504	-0.0153302	-0.00155321	-29.2411	-0.0244336	2.87388e-05	-2.1486e-05
Sku	-0.00510569	-0.0451134	0.2543	0.0108799	0.0273957	0.0401364	-0.00599903	-0.878068	-0.0129208	-0.00062975	-0.158584	2.45521e-05	0.011444	0.000298454	-0.0126308	-0.00896269	-0.0127129	0.000356798	-0.0250656	0.00871624	-0.00409544	8.43793	0.0866146	5.37391e-05	2.68252e-05
Sp	0.0587264	0.00319822	0.0108799	0.177799	0.205328	0.378287	0.0459094	-10.7965	0.0695092	0.132188	0.528917	0.0166284	0.294504	0.0023571	0.0719779	0.052311	0.0638513	0.00756681	0.126575	0.14991	0.0333632	21.2641	0.514381	-3.4626e-05	3.54116e-05
Sv	0.0736237	-0.00992301	0.0273957	0.205328	0.277196	0.476698	0.0576427	-11.8803	0.08731	0.168351	0.616509	0.0218564	0.396677	0.00276001	0.0902194	0.0661203	0.0798176	0.00976224	0.158706	0.210413	0.0439355	35.446	0.681572	-5.9571e-05	7.15298e-05
Sz	0.130899	-0.0067101	0.0401364	0.378287	0.476698	0.848255	0.102363	-22.2305	0.154741	0.297581	1.11828	0.0382143	0.691436	0.00506768	0.160078	0.117141	0.141735	0.0171251	0.281513	0.358802	0.0765685	55.0214	1.20086	-8.0548e-05	0.000111523
Sa	0.0169953	0.00018725	-0.00599903	0.0459094	0.0576427	0.102363	0.0134176	-2.70092	0.0204727	0.0384241	0.138906	0.00474918	0.0863958	0.000608857	0.0211114	0.0154554	0.0187306	0.00219402	0.0371954	0.0450582	0.0100962	0.306348	0.143092	-1.0234e-05	1.60377e-05
Smr	-3.44646	-0.44914	-0.878068	-10.7965	-11.8803	-22.2305	-2.70092	762.643	-4.14029	-7.47693	-33.5463	-0.891011	-14.6942	-0.143578	-4.29401	-3.05037	-3.82893	-0.429973	-7.6316	-8.21914	-2.02763	1241.03	-24.6855	0.00186568	0.000416427
Smc	0.0258862	0.00188025	-0.0129208	0.0695092	0.08731	0.154741	0.0204727	-4.14029	0.0315709	0.0577845	0.220074	0.00712408	0.129588	0.000926312	0.0325508	0.0235706	0.0289605	0.00330681	0.0570599	0.0678813	0.0154989	-2.59719	0.213138	-1.47142e-05	2.31135e-05
Sdc	0.0490259	-0.00922289	-0.00062975	0.132188	0.168351	0.297581	0.0384241	-7.47693	0.0577845	0.115868	0.333392	0.0147554	0.270973	0.00174169	0.0595851	0.044135	0.0523795	0.00667643	0.104467	0.137252	0.0298925	20.1807	0.452558	-1.79288e-05	5.4149e-05
Sal	0.173761	0.107531	-0.158584	0.528917	0.616509	1.11828	0.138906	-33.5463	0.220074	0.333392	4.27994	0.0341226	0.615335	0.00733885	0.226982	0.161286	0.207567	0.01822	0.399614	0.267118	0.0642838	-53.7501	1.07855	-0.000704126	0.000313601
Sdq	0.00610705	-0.00131872	2.45521e-05	0.0166284	0.0218564	0.0382143	0.00474918	-0.891011	0.00712408	0.0147554	0.0341226	0.00233189	0.0423371	0.000228549	0.00736193	0.00542536	0.00644061	0.000864941	0.0128514	0.0187464	0.0040344	8.61125	0.0777136	-8.06954e-07	1.07504e-05
Sdr	0.111308	-0.0215884	0.011444	0.294504	0.396677	0.691436	0.0863958	-14.6942	0.129588	0.270973	0.615335	0.0423371	0.836018	0.00422864	0.133925	0.0989963	0.117298	0.015895	0.230694	0.354067	0.0727264	127.258	1.54203	3.50357e-06	0.000195191
Vm	0.000785964	0.000166175	0.000298454	0.0023571	0.00276001	0.00506768	0.000608857	-0.143578	0.000926312	0.00174169	0.00733885	0.000228549	0.00422864	3.63543e-05	0.000962935	0.000685887	0.000855307	0.000102448	0.00166932	0.00197592	0.000457072	0.110678	0.00767446	8.22904e-08	6.33328e-07
Vv	0.0267099	0.00206161	-0.0126308	0.0719779	0.0902194	0.160078	0.0211114	-4.29401	0.0325508	0.0595851	0.226982	0.00736193	0.133925	0.000962935	0.0335723	0.0242872	0.0298695	0.00341227	0.0588221	0.0699957	0.0159939	-2.50397	0.220936	-1.43997e-05	2.34877e-05
Vmc	0.0195294	0.000323294	-0.00896269	0.052311	0.0661203	0.117141	0.0154554	-3.05037	0.0235706	0.044135	0.161286	0.00542536	0.0989963	0.000685887	0.0242872	0.0178851	0.0215633	0.00250883	0.0429173	0.0521576	0.0115528	0.311274	0.162435	-1.30266e-05	1.759e-05
Vvc	0.023667	0.00277748	-0.0127129	0.0638513	0.0798176	0.141735	0.0187306	-3.82893	0.0289605	0.0523795	0.207567	0.00644061	0.117298	0.000855307	0.0298695	0.0215633	0.0266259	0.0029943	0.0523782	0.0615469	0.0140984	-3.87689	0.193486	-1.3972e-05	1.95288e-05
Vvv	0.00281033	-0.000644493	0.000356798	0.00756681	0.00976224	0.0171251	0.00219402	-0.429973	0.00330681	0.00667643	0.01822	0.000864941	0.015895	0.000102448	0.00341227	0.00250883	0.0029943	0.000390412	0.00593899	0.00798035	0.00175905	1.27213	0.0266366	-3.41543e-07	2.87362e-06
Sk	0.0469404	0.00392504	-0.0250656	0.126575	0.158706	0.281513	0.0371954	-7.6316	0.0570599	0.104467	0.399614	0.0128514	0.230694	0.00166932	0.0588221	0.0429173	0.0523782	0.00593899	0.104756	0.123081	0.0280353	-6.83937	0.381018	-2.60008e-05	3.6756e-05
matf	0.0574635	-0.0153302	0.00871624	0.14991	0.210413	0.358802	0.0450582	-8.21914	0.0678813	0.137252	0.267118	0.0187464	0.354067	0.00197592	0.0699957	0.0521576	0.0615469	0.00798035	0.123081	0.191543	0.0385577	28.9921	0.593709	-1.47162e-05	5.71718e-05
metf	0.0128627	-0.00155321	-0.00409544	0.0333632	0.0439355	0.0765685	0.0100962	-2.02763	0.0154989	0.0298925	0.0642838	0.0040344	0.0727264	0.000457072	0.0159939	0.0115528	0.0140984	0.00175905	0.0280353	0.0385577	0.0090839	-0.887114	0.120626	5.78631e-06	7.34182e-06
medf	1.71446	-29.2411	8.43793	21.2641	35.446	55.0214	0.306348	1241.03	-2.59719	20.1807	-53.7501	8.61125	127.258	0.110678	-2.50397	0.311274	-3.87689	1.27213	-6.83937	28.9921	-0.887114	307090	281.032	-0.121419	0.127805
Asfc	0.185713	-0.0244336	0.0866146	0.514381	0.681572	1.20086	0.143092	-24.6855	0.213138	0.452558	1.07855	0.0777136	1.54203	0.00767446	0.220936	0.162435	0.193486	0.0266366	0.381018	0.593709	0.120626	281.032	3.06	1.77e-05	0.0003948
Sfrax epLsar	-1.13803e-05	2.87388e-05	5.37391e-05	-3.4626e-05	-5.9571e-05	-8.0548e-05	-1.0234e-05	0.00186568	-1.47142e-05	-1.79288e-05	-0.000704126	-8.06954e-07	3.50357e-06	8.22904e-08	-1.43997e-05	-1.30266e-05	-1.3972e-05	-3.41543e-07	-2.60008e-05	-1.47162e-05	5.78631e-06	-0.121419	1.77e-05	2.0347e-06	-6.8399e-07
NewEplsar	2.07987e-05	-2.1486e-05	2.68252e-05	3.54116e-05	7.15298e-05	0.000111523	1.60377e-05	0.000416427	2.31135e-05	5.4149e-05	0.000313601	1.07504e-05	0.000195191	6.33328e-07	2.34877e-05	1.759e-05	1.95288e-05	2.87362e-06	3.6756e-05	5.71718e-05	7.34182e-06	0.127805	0.0003948	-6.8399e-07	1.06297e-06
Scoring Coefficients
	Sq	Ssk	Sku	Sp	Sv	Sz	Sa	Smr	Smc	Sdc	Sal	Sdq	Sdr	Vm	Vv	Vmc	Vvc	Vvv	Sk	matf	metf	medf	Asfc	Sfrax epLsar	NewEplsar
Canon1	88.9348	1.91153	3.0883	0.499167	0.10189	-2.0642	44.8751	-0.0149969	303.296	-5.08972	-0.149147	-4.19374	6.10009	-33.6004	-513.692	-23.3239	194.623	-247.88	-4.80494	-5.41502	38.1312	0.0028995	-1.98782	77.0971	-75.778
Canon2	105.297	-1.6688	-0.412901	17.7873	13.7041	-9.46935	-302.465	0.0128653	130.835	-4.81905	-0.420078	-43.9991	4.7453	-33.6492	-84.7418	131.013	-46.4837	-109.055	3.40854	-7.40726	19.4954	-0.000936537	-0.662959	130.766	555.527
Canon3	-312.569	-2.40726	-0.276093	2.63187	-4.26582	2.76703	339.122	0.0237573	-412.893	-1.82391	0.0238683	-21.4074	1.02999	-80.8901	328.378	-8.78273	68.0872	365.624	11.7577	-2.68814	2.23322	-0.000226663	0.230461	193.517	558.932
Canon4	-32.2462	-2.39067	0.0505442	10.8867	3.98949	-6.62024	15.8863	0.0756523	41.4548	8.3154	0.126035	58.1375	-0.512441	330.972	-92.4904	-43.4669	86.4163	-116.712	2.36127	4.63846	-4.40853	-0.00100914	-0.905981	-128.889	-15.0099
Canon5	-6.09759	3.95452	-0.290136	-3.38932	-1.36705	4.6984	-90.2808	0.00696682	172.407	12.6121	0.140082	-11.3389	-2.82193	53.3041	-153.705	17.5334	-12.6498	-17.3552	7.34489	-1.55534	23.2024	0.000118197	1.0101	143.24	444.735
Canon6	-7.73226	-1.153	-0.261262	-1.81082	-6.21473	5.53604	-40.0331	-0.0506492	-53.3879	-12.3382	0.0476258	23.7407	-0.94236	-305.059	70.4044	2.32208	0.514387	283.394	1.21366	1.43746	-16.6803	-0.000810071	0.289941	-38.298	378.285
Standardized Scoring Coefficients
	Sq	Ssk	Sku	Sp	Sv	Sz	Sa	Smr	Smc	Sdc	Sal	Sdq	Sdr	Vm	Vv	Vmc	Vvc	Vvv	Sk	matf	metf	medf	Asfc	Sfrax epLsar	NewEplsar
Canon1	13.0658	0.362698	1.55737	0.21048	0.0536447	-1.90114	5.19808	-0.414155	53.8903	-1.73251	-0.308557	-0.202514	5.57756	-0.202592	-94.1224	-3.11923	31.7575	-4.89781	-1.55516	-2.36992	3.63426	1.60678	-3.47727	0.109974	-0.0781272
Canon2	15.4697	-0.316641	-0.208219	7.50024	7.2151	-8.72134	-35.0359	0.355288	23.247	-1.64037	-0.869059	-2.1247	4.33882	-0.202886	-15.527	17.5211	-7.58495	-2.1548	1.10321	-3.24183	1.85809	-0.518989	-1.15971	0.186529	0.57275
Canon3	-45.9211	-0.456758	-0.139229	1.10976	-2.24593	2.54846	39.2821	0.65608	-73.3637	-0.620848	0.0493788	-1.03376	0.941758	-0.487723	60.1678	-1.17456	11.1101	7.22431	3.80549	-1.17648	0.212847	-0.125607	0.403143	0.276038	0.57626
Canon4	-4.73744	-0.453611	0.0254885	4.59049	2.10044	-6.09729	1.84019	2.08921	7.36578	2.83051	0.260741	2.80744	-0.468545	1.99558	-16.9468	-5.81306	14.1009	-2.3061	0.764248	2.03005	-0.420175	-0.55922	-1.58482	-0.183851	-0.0154753
Canon5	-0.895827	0.750339	-0.14631	-1.42915	-0.719741	4.32726	-10.4576	0.192396	30.6337	4.29308	0.289802	-0.547552	-2.58021	0.321395	-28.163	2.34483	-2.06412	-0.342919	2.37724	-0.680706	2.21141	0.0654996	1.76696	0.204321	0.458522
Canon6	-1.13598	-0.218772	-0.13175	-0.763555	-3.27202	5.09874	-4.63722	-1.39873	-9.48607	-4.19983	0.0985285	1.14643	-0.861638	-1.83934	12.9	0.310544	0.0839348	5.59954	0.392813	0.629113	-1.58979	-0.448907	0.507191	-0.0546293	0.390013

## Sheet: PCA
Supplementary Table 3. Details for Principal Component Analysis with varimax factor rotation.
Eigenvalues
Number	Eigenvalue	Percent	Cum Percent
1	16.362	81.81	81.81
2	2.28484	11.424	93.234
3	0.46037	2.302	95.536
4	0.28896	1.445	96.981
5	0.22329	1.116	98.097
6	0.16873	0.844	98.941
7	0.0914	0.457	99.398
8	0.04547	0.227	99.625
9	0.0203	0.102	99.727
10	0.01665	0.083	99.81
11	0.01295	0.065	99.875
12	0.00848	0.042	99.917
13	0.0069	0.035	99.952
14	0.00525	0.026	99.978
15	0.00199	0.01	99.988
16	0.00144	0.007	99.995
17	0.00071	0.004	99.999
18	0.00014	0.001	99.999
19	7.5862e-05	0	100
20	3.943e-05	0	100
Loading Matrix
	PC1	PC2	PC3	PC4	PC5	PC6	PC7	PC8	PC9	PC10	PC11	PC12	PC13	PC14	PC15	PC16	PC17	PC18	PC19	PC20
Sq	0.98065	-0.17339	0.01458	0.03928	0.03726	0.06025	-0.01713	0.00813	-0.00822	0.00689	-0.0111	0.00026	0.00033	-0.02297	-0.00862	0.0002	0.01619	0.00138	-0.00506	-0.00083
Sp	0.95002	-0.0335	-0.27297	-0.08823	0.0348	0.00651	-0.03453	-0.03155	0.08898	-0.02204	0.03843	0.00088	0.01119	0.0222	-0.00927	0.0024	0.00398	0.00014	8e-05	0
Sv	0.95981	-0.13147	0.00361	-0.14604	0.10524	-0.02339	0.12024	-0.08967	-0.06788	0.02285	0.00819	0.00521	0.01166	0.02241	-0.0091	0.00853	4e-05	0.00012	-8e-05	-4e-05
Sz	0.97249	-0.08696	-0.10588	-0.13368	0.07647	-0.00259	0.05758	-0.07453	0.02481	0.01377	-0.00178	0.01397	-0.00487	-0.0346	0.02321	-0.01157	-0.00161	-4e-05	0.00059	9e-05
Sa	0.97644	-0.18131	0.00758	0.09304	0.02016	0.05628	-0.01522	0.00505	-0.00155	0.01047	-0.02061	0.00529	0.00268	-0.01704	-0.01383	0.00143	0.00703	0.00164	0.00668	1e-05
Smr	-0.88919	0.09449	0.35888	0.03208	0.07189	0.22211	0.11228	-0.00451	0.04733	0.02014	0.027	0.00095	0.00797	0.00403	0.00157	0.00011	0.00195	0.00013	0.00018	1e-05
Smc	0.97001	-0.18572	0.01414	0.13727	-0.03626	0.03227	0.03261	0.00625	-0.01452	-0.03556	0.02222	0.00098	0.00378	-0.00442	0.00335	0.00168	-0.00082	-0.00809	0.00052	-0.003
Sdc	0.95669	-0.14915	0.11332	-0.05456	0.1547	0.07182	-0.12673	0.01562	0.01106	0.00917	-0.01245	0.0064	-0.01126	-0.00185	0.01056	0.02437	-0.00648	8e-05	-0.00037	-0.00018
Sdq	0.8034	0.58285	0.04789	0.04763	-0.02815	-0.03181	-0.0516	-0.00826	-0.00326	0.02563	0.00301	-0.03611	0.06035	-0.00862	0.00618	0.00132	-0.00119	7e-05	0	1e-05
Sdr	0.76676	0.61737	0.08463	-0.03812	-0.1017	0.07433	-0.03703	-0.00843	-0.01559	-0.03197	-0.02584	0.04617	0.00548	0.02595	0.01299	-0.00348	0.00725	0.00059	0.00045	-5e-05
Vm	0.92872	-0.03898	-0.1447	-0.23955	-0.15048	0.09108	0.08765	0.13412	-0.00195	0.03125	-0.00302	-0.00397	0.00201	5e-05	0.00139	0.00242	-0.00155	-0.0005	0.00011	-3e-05
Vv	0.97175	-0.18355	0.00976	0.12582	-0.04052	0.03302	0.03505	0.0099	-0.01485	-0.03523	0.0212	0.0002	0.00257	-0.00691	0.00313	0.00407	0.00026	-0.00169	-0.00059	0.00515
Vmc	0.96976	-0.18096	-0.00442	0.13621	0.02127	0.05845	-0.01074	0.00041	0.0201	0.02735	-0.03525	0.03237	0.0155	0.00572	-0.01474	-0.01208	-0.01336	-0.00073	-0.00191	0.00027
Vvc	0.96558	-0.18238	-0.01462	0.14986	-0.06995	0.03131	0.0571	0.00855	-0.01217	-0.03957	0.02447	-0.00646	-0.00025	0.00068	0.00626	0.00125	-0.00695	0.00809	-0.00033	-0.00174
Vvv	0.94104	-0.15008	0.17864	-0.14043	0.14998	0.03873	-0.10648	0.0408	-0.0329	-0.01233	0.03198	-0.02043	-0.00798	0.01131	-0.00148	-0.02067	-0.00066	0.00017	0.00056	0.00019
Sk	0.96275	-0.17388	-0.03298	0.17808	-0.05089	0.00968	0.01472	-0.02498	0.0158	0.0469	-0.02614	-0.03875	-0.02701	0.03154	0.0129	-0.00342	0.00415	-0.00066	6e-05	0.00021
matf	0.92918	0.12245	0.26515	-0.10368	0.04725	-0.14864	0.09281	0.01695	0.04217	-0.05133	-0.04916	-0.02141	-0.00374	-0.00062	-0.00595	0.00069	-0.00101	-0.00025	-0.00019	0
metf	0.92875	0.03064	0.26005	0.03171	-0.12184	-0.21642	-0.01423	0.016	0.01781	0.04743	0.0462	0.02922	-0.0117	-0.00268	-0.00156	0.00167	0.00142	0.00034	4e-05	-8e-05
Asfc	0.66763	0.7103	0.0203	-0.06322	-0.1552	0.11439	-0.02941	-0.07164	-0.00418	-0.00047	0.00935	-0.0188	-0.03499	-0.01547	-0.01461	0.00123	-0.00564	-0.00056	-0.0004	5e-05
medf	0.36533	0.8573	-0.17453	0.15426	0.25677	-0.04326	0.06797	0.06499	-0.00676	0.00953	0.01229	0.00743	-0.0177	-0.00074	-0.00091	-2e-05	1e-05	-2e-05	2e-05	0
Factor Analysis: PCcipal Axis / Varimax
Std Score Coefs
	PC 1	PC 2	PC 3	PC 4
Sq	0.132089	-0.03554	-0.13481	-0.1165
Sp	-0.033947	-0.00499	0.530249	-0.219339
Sv	0.001771	-0.040817	0.183746	0.287051
Sz	-0.019687	-0.028697	0.338627	0.125644
Sa	0.165641	-0.026918	-0.223482	-0.238487
Smr	0.054095	0.039923	-0.771875	0.43376
Smc	0.182088	-0.025024	-0.258755	-0.307438
Sdc	0.110027	-0.036029	-0.196694	0.160986
Sdq	-0.051112	0.26502	-0.07225	0.014731
Sdr	-0.102783	0.240249	-0.024884	0.4034
Vm	-0.208027	-0.087901	0.975993	0.543736
Vv	0.171708	-0.027656	-0.22379	-0.283842
Vmc	0.196128	-0.013851	-0.319674	-0.340009
Vvc	0.178282	-0.023276	-0.224544	-0.350606
Vvv	0.056042	-0.059264	-0.087908	0.445577
Sk	0.199669	-0.008812	-0.284423	-0.453714
matf	0.022053	0.060554	-0.266275	0.60175
metf	0.061513	0.021633	-0.229531	0.376623
medf	-0.013899	0.452304	-0.195924	-0.960269
Asfc	-0.184869	0.270265	0.191772	0.469878
Variance Explained by Each Factor
Factor	Variance	Percent	Cum Percent
PC 1	13.4043	67.021	67.021
PC 2	4.6476	23.238	90.259
PC 3	0.7491	3.745	94.005
PC 4	0.5952	2.976	96.981
Rotated Factor Loading
	PC 1	PC 2	PC 3	PC 4
Sq	0.952779	0.247798	0.132818	0.0816131
Sp	0.854155	0.359807	-0.0152815	0.355917
Sv	0.884907	0.263911	0.235465	0.227394
Sz	0.883268	0.313102	0.145163	0.288284
Sa	0.961882	0.243009	0.0936424	0.0444693
Smr	-0.837924	-0.285625	0.125582	-0.360471
Smc	0.965452	0.239471	0.070512	0.0057408
Sdc	0.901852	0.250686	0.263495	0.0878281
Sdq	0.479182	0.861824	0.129329	0.0253723
Sdr	0.416055	0.870929	0.205197	0.0629664
Vm	0.807106	0.331832	0.173946	0.388047
Vv	0.964256	0.241418	0.0744409	0.0174728
Vmc	0.963657	0.244054	0.0567864	0.0182211
Vvc	0.963221	0.242299	0.0398591	0.0137249
Vvv	0.8713	0.235504	0.364569	0.110326
Sk	0.962629	0.251383	0.00788206	0.00332621
matf	0.750449	0.478849	0.407936	0.0234661
metf	0.812069	0.405376	0.320283	-0.0760707
medf	0.286586	0.914328	0.156382	0.109899
Asfc	-0.000279519	0.944449	-0.172903	0.0285463

## Sheet: Dunns clade
Supplementary Table 4. Dunn's pairwise comparison between clades with Bonferroni adjustment for buccal surfaces, occlusal surfaces, and pooled data from buccal and occlusal surfaces.
Only buccal surfaces						Only occlusal surfaces						Buccal and occlusal pooled
Parameter	Group A	Group B	Z	p-Value		Parameter	Group A	Group B	Z	p-Value		Parameter	Group A	Group B	Z	p-Value
Asfc	Titanosauriformes Tendaguru	Titanosauriformes Lourinha	2.43546	0.312328		Asfc	Titanosauriformes Tendaguru	Titanosauriformes Lourinha	2.0523	0.602105		Asfc	Titanosauriformes Tendaguru	Titanosauriformes Lourinha	3.19788	0.0290726
Asfc	Camarasauridae Lourinha	Titanosauriformes Lourinha	0.739758	1		Asfc	Flagellicaudata Morrison	Camarasauridae Morrison	0.263158	1		Asfc	Camarasauridae Lourinha	Titanosauriformes Lourinha	0.638286	1
Asfc	Camarasauridae Lourinha	Titanosauriformes Tendaguru	-1.81187	1		Asfc	Camarasauridae Lourinha	Titanosauriformes Lourinha	0.295219	1		Asfc	Camarasauridae Lourinha	Titanosauriformes Tendaguru	-2.84407	0.0935381
Asfc	Camarasauridae Morrison	Titanosauriformes Lourinha	0.559402	1		Asfc	Flagellicaudata Morrison	Titanosauriformes Lourinha	0.220043	1		Asfc	Camarasauridae Morrison	Titanosauriformes Lourinha	0.446623	1
Asfc	Camarasauridae Morrison	Titanosauriformes Tendaguru	-2.2716	0.485323		Asfc	Camarasauridae Morrison	Titanosauriformes Lourinha	0	1		Asfc	Camarasauridae Morrison	Titanosauriformes Tendaguru	-3.80319	0.00299974
Asfc	Camarasauridae Morrison	Camarasauridae Lourinha	-0.211434	1		Asfc	Flagellicaudata Morrison	Camarasauridae Lourinha	0	1		Asfc	Camarasauridae Morrison	Camarasauridae Lourinha	-0.297097	1
Asfc	Flagellicaudata Lourinha	Titanosauriformes Lourinha	0.599329	1		Asfc	Turiasauria Lourinha	Titanosauriformes Lourinha	-0.014058	1		Asfc	Flagellicaudata Lourinha	Titanosauriformes Lourinha	0.134605	1
Asfc	Flagellicaudata Lourinha	Titanosauriformes Tendaguru	-2.52461	0.243233		Asfc	Turiasauria Lourinha	Camarasauridae Morrison	-0.0900403	1		Asfc	Flagellicaudata Lourinha	Titanosauriformes Tendaguru	-3.47367	0.0107813
Asfc	Flagellicaudata Lourinha	Camarasauridae Lourinha	-0.235296	1		Asfc	Camarasauridae Morrison	Camarasauridae Lourinha	-0.41229	1		Asfc	Flagellicaudata Lourinha	Camarasauridae Lourinha	-0.543715	1
Asfc	Flagellicaudata Lourinha	Camarasauridae Morrison	0	1		Asfc	Turiasauria Lourinha	Camarasauridae Lourinha	-0.440086	1		Asfc	Flagellicaudata Lourinha	Camarasauridae Morrison	-0.31952	1
Asfc	Flagellicaudata Morrison	Titanosauriformes Lourinha	2.15472	0.654863		Asfc	Turiasauria Lourinha	Flagellicaudata Morrison	-0.311188	1		Asfc	Flagellicaudata Morrison	Titanosauriformes Lourinha	2.34038	0.404543
Asfc	Flagellicaudata Morrison	Titanosauriformes Tendaguru	-0.334252	1		Asfc	Flagellicaudata Morrison	Titanosauriformes Tendaguru	-1.18088	1		Asfc	Flagellicaudata Morrison	Titanosauriformes Tendaguru	-0.716444	1
Asfc	Flagellicaudata Morrison	Camarasauridae Lourinha	1.49024	1		Asfc	Camarasauridae Lourinha	Titanosauriformes Tendaguru	-1.91189	0.838348		Asfc	Flagellicaudata Morrison	Camarasauridae Lourinha	1.88358	1
Asfc	Flagellicaudata Morrison	Camarasauridae Morrison	1.92145	1		Asfc	Camarasauridae Morrison	Titanosauriformes Tendaguru	-3.02884	0.0368244		Asfc	Flagellicaudata Morrison	Camarasauridae Morrison	2.49449	0.264887
Asfc	Flagellicaudata Morrison	Flagellicaudata Lourinha	2.13671	0.685054		Asfc	Turiasauria Lourinha	Titanosauriformes Tendaguru	-2.47421	0.200294		Asfc	Flagellicaudata Morrison	Flagellicaudata Lourinha	2.44672	0.302744
Asfc	Turiasauria Lourinha	Titanosauriformes Lourinha	-0.389887	1								Asfc	Turiasauria Lourinha	Titanosauriformes Lourinha	-0.431202	1
Asfc	Turiasauria Lourinha	Titanosauriformes Tendaguru	-3.62843	0.00598805								Asfc	Turiasauria Lourinha	Titanosauriformes Tendaguru	-4.42158	0.00020576
Asfc	Turiasauria Lourinha	Camarasauridae Lourinha	-1.40315	1								Asfc	Turiasauria Lourinha	Camarasauridae Lourinha	-1.25658	1
Asfc	Turiasauria Lourinha	Camarasauridae Morrison	-1.24568	1								Asfc	Turiasauria Lourinha	Camarasauridae Morrison	-1.14582	1
Asfc	Turiasauria Lourinha	Flagellicaudata Lourinha	-1.37216	1								Asfc	Turiasauria Lourinha	Flagellicaudata Lourinha	-0.672194	1
Asfc	Turiasauria Lourinha	Flagellicaudata Morrison	-3.27828	0.0219325								Asfc	Turiasauria Lourinha	Flagellicaudata Morrison	-3.23142	0.0258668
matf	Titanosauriformes Tendaguru	Titanosauriformes Lourinha	2.26702	0.491175		matf	Camarasauridae Lourinha	Titanosauriformes Lourinha	0.970005	1		matf	Titanosauriformes Tendaguru	Titanosauriformes Lourinha	2.32806	0.41809
matf	Camarasauridae Lourinha	Titanosauriformes Lourinha	1.1686	1		matf	Titanosauriformes Tendaguru	Titanosauriformes Lourinha	1.02155	1		matf	Camarasauridae Lourinha	Titanosauriformes Lourinha	1.48065	1
matf	Camarasauridae Lourinha	Titanosauriformes Tendaguru	-1.08283	1		matf	Turiasauria Lourinha	Flagellicaudata Morrison	0.177822	1		matf	Camarasauridae Lourinha	Titanosauriformes Tendaguru	-0.794601	1
matf	Camarasauridae Morrison	Titanosauriformes Lourinha	1.6443	1		matf	Camarasauridae Lourinha	Titanosauriformes Tendaguru	0	1		matf	Camarasauridae Morrison	Titanosauriformes Lourinha	1.09714	1
matf	Camarasauridae Morrison	Titanosauriformes Tendaguru	-0.660909	1		matf	Camarasauridae Morrison	Titanosauriformes Lourinha	-0.0852223	1		matf	Camarasauridae Morrison	Titanosauriformes Tendaguru	-1.7242	1
matf	Camarasauridae Morrison	Camarasauridae Lourinha	0.416461	1		matf	Turiasauria Lourinha	Camarasauridae Morrison	-0.800885	1		matf	Camarasauridae Morrison	Camarasauridae Lourinha	-0.633434	1
matf	Flagellicaudata Lourinha	Titanosauriformes Lourinha	1.15071	1		matf	Turiasauria Lourinha	Titanosauriformes Lourinha	-0.688844	1		matf	Flagellicaudata Lourinha	Titanosauriformes Lourinha	0.282235	1
matf	Flagellicaudata Lourinha	Titanosauriformes Tendaguru	-1.54839	1		matf	Flagellicaudata Morrison	Camarasauridae Morrison	-0.753177	1		matf	Flagellicaudata Lourinha	Titanosauriformes Tendaguru	-2.29262	0.459267
matf	Flagellicaudata Lourinha	Camarasauridae Lourinha	-0.15225	1		matf	Flagellicaudata Morrison	Titanosauriformes Lourinha	-0.722999	1		matf	Flagellicaudata Lourinha	Camarasauridae Lourinha	-1.32045	1
matf	Flagellicaudata Lourinha	Camarasauridae Morrison	-0.720193	1		matf	Camarasauridae Morrison	Titanosauriformes Tendaguru	-1.75247	1		matf	Flagellicaudata Lourinha	Camarasauridae Morrison	-0.88008	1
matf	Flagellicaudata Morrison	Titanosauriformes Lourinha	2.63198	0.178264		matf	Camarasauridae Morrison	Camarasauridae Lourinha	-1.52121	1		matf	Flagellicaudata Morrison	Titanosauriformes Lourinha	1.77591	1
matf	Flagellicaudata Morrison	Titanosauriformes Tendaguru	0.445669	1		matf	Turiasauria Lourinha	Titanosauriformes Tendaguru	-2.13682	0.489187		matf	Flagellicaudata Morrison	Titanosauriformes Tendaguru	-0.425524	1
matf	Flagellicaudata Morrison	Camarasauridae Lourinha	1.50096	1		matf	Turiasauria Lourinha	Camarasauridae Lourinha	-1.94895	0.769515		matf	Flagellicaudata Morrison	Camarasauridae Lourinha	0.310694	1
matf	Flagellicaudata Morrison	Camarasauridae Morrison	1.1161	1		matf	Flagellicaudata Morrison	Titanosauriformes Tendaguru	-1.65885	1		matf	Flagellicaudata Morrison	Camarasauridae Morrison	1.01461	1
matf	Flagellicaudata Morrison	Flagellicaudata Lourinha	2.05266	0.84221		matf	Flagellicaudata Morrison	Camarasauridae Lourinha	-1.6004	1		matf	Flagellicaudata Morrison	Flagellicaudata Lourinha	1.65056	1
matf	Turiasauria Lourinha	Titanosauriformes Lourinha	-0.0169516	1								matf	Turiasauria Lourinha	Titanosauriformes Lourinha	-0.465698	1
matf	Turiasauria Lourinha	Titanosauriformes Tendaguru	-2.93689	0.0696202								matf	Turiasauria Lourinha	Titanosauriformes Tendaguru	-3.42124	0.0130905
matf	Turiasauria Lourinha	Camarasauridae Lourinha	-1.49285	1								matf	Turiasauria Lourinha	Camarasauridae Lourinha	-2.27279	0.483813
matf	Turiasauria Lourinha	Camarasauridae Morrison	-2.11766	0.718282								matf	Turiasauria Lourinha	Camarasauridae Morrison	-1.98098	0.999472
matf	Turiasauria Lourinha	Flagellicaudata Lourinha	-1.56926	1								matf	Turiasauria Lourinha	Flagellicaudata Lourinha	-0.882344	1
matf	Turiasauria Lourinha	Flagellicaudata Morrison	-3.39208	0.0145663								matf	Turiasauria Lourinha	Flagellicaudata Morrison	-2.61537	0.187177
medf	Titanosauriformes Tendaguru	Titanosauriformes Lourinha	1.70553	1		medf	Titanosauriformes Tendaguru	Titanosauriformes Lourinha	2.14433	0.480093		medf	Titanosauriformes Tendaguru	Titanosauriformes Lourinha	2.54409	0.23008
medf	Camarasauridae Lourinha	Titanosauriformes Lourinha	-0.868411	1		medf	Flagellicaudata Morrison	Camarasauridae Lourinha	1.51148	1		medf	Camarasauridae Lourinha	Titanosauriformes Lourinha	-1.02907	1
medf	Camarasauridae Lourinha	Titanosauriformes Tendaguru	-3.11985	0.0379984		medf	Flagellicaudata Morrison	Titanosauriformes Lourinha	1.03735	1		medf	Camarasauridae Lourinha	Titanosauriformes Tendaguru	-4.23353	0.000483104
medf	Camarasauridae Morrison	Titanosauriformes Lourinha	-0.830628	1		medf	Flagellicaudata Morrison	Camarasauridae Morrison	1.02541	1		medf	Camarasauridae Morrison	Titanosauriformes Lourinha	-0.679644	1
medf	Camarasauridae Morrison	Titanosauriformes Tendaguru	-3.28704	0.0212619		medf	Turiasauria Lourinha	Camarasauridae Lourinha	0.880172	1		medf	Camarasauridae Morrison	Titanosauriformes Tendaguru	-4.47088	0.00016359
medf	Camarasauridae Morrison	Camarasauridae Lourinha	0.0576639	1		medf	Camarasauridae Morrison	Camarasauridae Lourinha	0.943054	1		medf	Camarasauridae Morrison	Camarasauridae Lourinha	0.532533	1
medf	Flagellicaudata Lourinha	Titanosauriformes Lourinha	-0.311651	1		medf	Turiasauria Lourinha	Titanosauriformes Lourinha	0.267103	1		medf	Flagellicaudata Lourinha	Titanosauriformes Lourinha	0	1
medf	Flagellicaudata Lourinha	Titanosauriformes Tendaguru	-2.87373	0.085188		medf	Camarasauridae Morrison	Titanosauriformes Lourinha	0.206969	1		medf	Flagellicaudata Lourinha	Titanosauriformes Tendaguru	-2.93091	0.0709746
medf	Flagellicaudata Lourinha	Camarasauridae Lourinha	0.733568	1		medf	Turiasauria Lourinha	Camarasauridae Morrison	0.0900403	1		medf	Flagellicaudata Lourinha	Camarasauridae Lourinha	1.14569	1
medf	Flagellicaudata Lourinha	Camarasauridae Morrison	0.689869	1		medf	Flagellicaudata Morrison	Titanosauriformes Tendaguru	-0.337393	1		medf	Flagellicaudata Lourinha	Camarasauridae Morrison	0.779179	1
medf	Flagellicaudata Morrison	Titanosauriformes Lourinha	0.835216	1		medf	Camarasauridae Lourinha	Titanosauriformes Lourinha	-0.435799	1		medf	Flagellicaudata Morrison	Titanosauriformes Lourinha	1.53276	1
medf	Flagellicaudata Morrison	Titanosauriformes Tendaguru	-1.11417	1		medf	Turiasauria Lourinha	Flagellicaudata Morrison	-0.844653	1		medf	Flagellicaudata Morrison	Titanosauriformes Tendaguru	-0.976969	1
medf	Flagellicaudata Morrison	Camarasauridae Lourinha	2.12278	0.709213		medf	Turiasauria Lourinha	Titanosauriformes Tendaguru	-2.05247	0.601855		medf	Flagellicaudata Morrison	Camarasauridae Lourinha	2.89334	0.0800453
medf	Flagellicaudata Morrison	Camarasauridae Morrison	2.20157	0.581608		medf	Camarasauridae Morrison	Titanosauriformes Tendaguru	-2.82624	0.0706468		medf	Flagellicaudata Morrison	Camarasauridae Morrison	2.7972	0.108251
medf	Flagellicaudata Morrison	Flagellicaudata Lourinha	1.67122	1		medf	Camarasauridae Lourinha	Titanosauriformes Tendaguru	-3.10683	0.0283661		medf	Flagellicaudata Morrison	Flagellicaudata Lourinha	1.72824	1
medf	Turiasauria Lourinha	Titanosauriformes Lourinha	-0.525499	1								medf	Turiasauria Lourinha	Titanosauriformes Lourinha	-0.228058	1
medf	Turiasauria Lourinha	Titanosauriformes Tendaguru	-2.89312	0.0801019								medf	Turiasauria Lourinha	Titanosauriformes Tendaguru	-3.37834	0.0153141
medf	Turiasauria Lourinha	Camarasauridae Lourinha	0.403647	1								medf	Turiasauria Lourinha	Camarasauridae Lourinha	0.919768	1
medf	Turiasauria Lourinha	Camarasauridae Morrison	0.332182	1								medf	Turiasauria Lourinha	Camarasauridae Morrison	0.504295	1
medf	Turiasauria Lourinha	Flagellicaudata Lourinha	-0.280496	1								medf	Turiasauria Lourinha	Flagellicaudata Lourinha	-0.251893	1
medf	Turiasauria Lourinha	Flagellicaudata Morrison	-1.80765	1								medf	Turiasauria Lourinha	Flagellicaudata Morrison	-2.06552	0.81635
metf	Titanosauriformes Tendaguru	Titanosauriformes Lourinha	2.42143	0.324655		metf	Titanosauriformes Tendaguru	Titanosauriformes Lourinha	1.37127	1		metf	Titanosauriformes Tendaguru	Titanosauriformes Lourinha	2.31669	0.430936
metf	Camarasauridae Lourinha	Titanosauriformes Lourinha	1.14716	1		metf	Camarasauridae Lourinha	Titanosauriformes Lourinha	0.998121	1		metf	Camarasauridae Lourinha	Titanosauriformes Lourinha	1.3417	1
metf	Camarasauridae Lourinha	Titanosauriformes Tendaguru	-1.28654	1		metf	Turiasauria Lourinha	Flagellicaudata Morrison	0.0889108	1		metf	Camarasauridae Lourinha	Titanosauriformes Tendaguru	-0.955259	1
metf	Camarasauridae Morrison	Titanosauriformes Lourinha	1.6443	1		metf	Camarasauridae Morrison	Titanosauriformes Lourinha	0.0608731	1		metf	Camarasauridae Morrison	Titanosauriformes Lourinha	1.23307	1
metf	Camarasauridae Morrison	Titanosauriformes Tendaguru	-0.853492	1		metf	Camarasauridae Lourinha	Titanosauriformes Tendaguru	-0.253045	1		metf	Camarasauridae Morrison	Titanosauriformes Tendaguru	-1.5252	1
metf	Camarasauridae Morrison	Camarasauridae Lourinha	0.44209	1		metf	Turiasauria Lourinha	Titanosauriformes Lourinha	-0.210871	1		metf	Camarasauridae Morrison	Camarasauridae Lourinha	-0.297097	1
metf	Flagellicaudata Lourinha	Titanosauriformes Lourinha	1.39044	1		metf	Turiasauria Lourinha	Camarasauridae Morrison	-0.469157	1		metf	Flagellicaudata Lourinha	Titanosauriformes Lourinha	0.369077	1
metf	Flagellicaudata Lourinha	Titanosauriformes Tendaguru	-1.43848	1		metf	Flagellicaudata Morrison	Titanosauriformes Lourinha	-0.282913	1		metf	Flagellicaudata Lourinha	Titanosauriformes Tendaguru	-2.17104	0.628488
metf	Flagellicaudata Lourinha	Camarasauridae Lourinha	0.0692046	1		metf	Flagellicaudata Morrison	Camarasauridae Morrison	-0.444647	1		metf	Flagellicaudata Lourinha	Camarasauridae Lourinha	-1.06801	1
metf	Flagellicaudata Lourinha	Camarasauridae Morrison	-0.416954	1		metf	Camarasauridae Morrison	Camarasauridae Lourinha	-1.24635	1		metf	Flagellicaudata Lourinha	Camarasauridae Morrison	-0.924925	1
metf	Flagellicaudata Morrison	Titanosauriformes Lourinha	2.4495	0.300415		metf	Camarasauridae Morrison	Titanosauriformes Tendaguru	-1.89429	0.872797		metf	Flagellicaudata Morrison	Titanosauriformes Lourinha	1.65433	1
metf	Flagellicaudata Morrison	Titanosauriformes Tendaguru	0	1		metf	Turiasauria Lourinha	Camarasauridae Lourinha	-1.446	1		metf	Flagellicaudata Morrison	Titanosauriformes Tendaguru	-0.564471	1
metf	Flagellicaudata Morrison	Camarasauridae Lourinha	1.3187	1		metf	Flagellicaudata Morrison	Camarasauridae Lourinha	-1.15584	1		metf	Flagellicaudata Morrison	Camarasauridae Lourinha	0.330113	1
metf	Flagellicaudata Morrison	Camarasauridae Morrison	0.888507	1		metf	Turiasauria Lourinha	Titanosauriformes Tendaguru	-1.94001	0.785678		metf	Flagellicaudata Morrison	Camarasauridae Morrison	0.700701	1
metf	Flagellicaudata Morrison	Flagellicaudata Lourinha	1.47727	1		metf	Flagellicaudata Morrison	Titanosauriformes Tendaguru	-1.43392	1		metf	Flagellicaudata Morrison	Flagellicaudata Lourinha	1.41754	1
metf	Turiasauria Lourinha	Titanosauriformes Lourinha	0.0847579	1								metf	Turiasauria Lourinha	Titanosauriformes Lourinha	-0.120737	1
metf	Turiasauria Lourinha	Titanosauriformes Tendaguru	-2.86686	0.0870597								metf	Turiasauria Lourinha	Titanosauriformes Tendaguru	-2.96885	0.0627733
metf	Turiasauria Lourinha	Camarasauridae Lourinha	-1.23657	1								metf	Turiasauria Lourinha	Camarasauridae Lourinha	-1.72295	1
metf	Turiasauria Lourinha	Camarasauridae Morrison	-1.86852	1								metf	Turiasauria Lourinha	Camarasauridae Morrison	-1.69137	1
metf	Turiasauria Lourinha	Flagellicaudata Lourinha	-1.59959	1								metf	Turiasauria Lourinha	Flagellicaudata Lourinha	-0.594467	1
metf	Turiasauria Lourinha	Flagellicaudata Morrison	-2.90187	0.0778974								metf	Turiasauria Lourinha	Flagellicaudata Morrison	-2.08567	0.777176
NewEplsar	Titanosauriformes Tendaguru	Titanosauriformes Lourinha	0	1		NewEplsar	Titanosauriformes Tendaguru	Titanosauriformes Lourinha	1.88665	0.888121		NewEplsar	Titanosauriformes Tendaguru	Titanosauriformes Lourinha	1.38433	1
NewEplsar	Camarasauridae Lourinha	Titanosauriformes Lourinha	-0.632546	1		NewEplsar	Flagellicaudata Morrison	Camarasauridae Lourinha	1.28921	1		NewEplsar	Camarasauridae Lourinha	Titanosauriformes Lourinha	-0.699076	1
NewEplsar	Camarasauridae Lourinha	Titanosauriformes Tendaguru	-0.814806	1		NewEplsar	Flagellicaudata Morrison	Titanosauriformes Lourinha	0.911607	1		NewEplsar	Camarasauridae Lourinha	Titanosauriformes Tendaguru	-2.49236	0.266487
NewEplsar	Camarasauridae Morrison	Titanosauriformes Lourinha	0.0169516	1		NewEplsar	Camarasauridae Morrison	Camarasauridae Lourinha	1.13261	1		NewEplsar	Camarasauridae Morrison	Titanosauriformes Lourinha	0.145638	1
NewEplsar	Camarasauridae Morrison	Titanosauriformes Tendaguru	0.0481457	1		NewEplsar	Flagellicaudata Morrison	Camarasauridae Morrison	0.662433	1		NewEplsar	Camarasauridae Morrison	Titanosauriformes Tendaguru	-1.70325	1
NewEplsar	Camarasauridae Morrison	Camarasauridae Lourinha	0.852144	1		NewEplsar	Camarasauridae Morrison	Titanosauriformes Lourinha	0.499159	1		NewEplsar	Camarasauridae Morrison	Camarasauridae Lourinha	1.1043	1
NewEplsar	Flagellicaudata Lourinha	Titanosauriformes Lourinha	-0.743168	1		NewEplsar	Turiasauria Lourinha	Camarasauridae Lourinha	0.377217	1		NewEplsar	Flagellicaudata Lourinha	Titanosauriformes Lourinha	-0.0738154	1
NewEplsar	Flagellicaudata Lourinha	Titanosauriformes Tendaguru	-1.03118	1		NewEplsar	Turiasauria Lourinha	Titanosauriformes Lourinha	0	1		NewEplsar	Flagellicaudata Lourinha	Titanosauriformes Tendaguru	-1.71078	1
NewEplsar	Flagellicaudata Lourinha	Camarasauridae Lourinha	0	1		NewEplsar	Camarasauridae Lourinha	Titanosauriformes Lourinha	-0.323335	1		NewEplsar	Flagellicaudata Lourinha	Camarasauridae Lourinha	0.679644	1
NewEplsar	Flagellicaudata Lourinha	Camarasauridae Morrison	-1.05376	1		NewEplsar	Flagellicaudata Morrison	Titanosauriformes Tendaguru	-0.281161	1		NewEplsar	Flagellicaudata Lourinha	Camarasauridae Morrison	-0.297097	1
NewEplsar	Flagellicaudata Morrison	Titanosauriformes Lourinha	-0.736956	1		NewEplsar	Turiasauria Lourinha	Camarasauridae Morrison	-0.601848	1		NewEplsar	Flagellicaudata Morrison	Titanosauriformes Lourinha	0.0911838	1
NewEplsar	Flagellicaudata Morrison	Titanosauriformes Tendaguru	-1.00275	1		NewEplsar	Turiasauria Lourinha	Flagellicaudata Morrison	-0.978019	1		NewEplsar	Flagellicaudata Morrison	Titanosauriformes Tendaguru	-1.45026	1
NewEplsar	Flagellicaudata Morrison	Camarasauridae Lourinha	0	1		NewEplsar	Camarasauridae Morrison	Titanosauriformes Tendaguru	-2.04286	0.615991		NewEplsar	Flagellicaudata Morrison	Camarasauridae Lourinha	0.912664	1
NewEplsar	Flagellicaudata Morrison	Camarasauridae Morrison	-1.02857	1		NewEplsar	Turiasauria Lourinha	Titanosauriformes Tendaguru	-2.179	0.439979		NewEplsar	Flagellicaudata Morrison	Camarasauridae Morrison	-0.028028	1
NewEplsar	Flagellicaudata Morrison	Flagellicaudata Lourinha	0	1		NewEplsar	Camarasauridae Lourinha	Titanosauriformes Tendaguru	-2.67103	0.113429		NewEplsar	Flagellicaudata Morrison	Flagellicaudata Lourinha	0.213602	1
NewEplsar	Turiasauria Lourinha	Titanosauriformes Lourinha	-0.355983	1								NewEplsar	Turiasauria Lourinha	Titanosauriformes Lourinha	-0.143734	1
NewEplsar	Turiasauria Lourinha	Titanosauriformes Tendaguru	-0.485834	1								NewEplsar	Turiasauria Lourinha	Titanosauriformes Tendaguru	-1.87881	1
NewEplsar	Turiasauria Lourinha	Camarasauridae Lourinha	0.313948	1								NewEplsar	Turiasauria Lourinha	Camarasauridae Lourinha	0.631891	1
NewEplsar	Turiasauria Lourinha	Camarasauridae Morrison	-0.539796	1								NewEplsar	Turiasauria Lourinha	Camarasauridae Morrison	-0.401583	1
NewEplsar	Turiasauria Lourinha	Flagellicaudata Lourinha	0.416954	1								NewEplsar	Turiasauria Lourinha	Flagellicaudata Lourinha	-0.0561361	1
NewEplsar	Turiasauria Lourinha	Flagellicaudata Morrison	0.415804	1								NewEplsar	Turiasauria Lourinha	Flagellicaudata Morrison	-0.297953	1
PC1	Titanosauriformes Tendaguru	Titanosauriformes Lourinha	0.821179	1		PC1	Camarasauridae Lourinha	Titanosauriformes Lourinha	1.56044	1		PC1	Titanosauriformes Tendaguru	Titanosauriformes Lourinha	0.474708	1
PC1	Camarasauridae Lourinha	Titanosauriformes Lourinha	1.74754	1		PC1	Camarasauridae Lourinha	Titanosauriformes Tendaguru	1.47609	1		PC1	Camarasauridae Lourinha	Titanosauriformes Lourinha	1.60223	1
PC1	Camarasauridae Lourinha	Titanosauriformes Tendaguru	1.21149	1		PC1	Flagellicaudata Morrison	Titanosauriformes Lourinha	0.785868	1		PC1	Camarasauridae Lourinha	Titanosauriformes Tendaguru	1.44591	1
PC1	Camarasauridae Morrison	Titanosauriformes Lourinha	1.20356	1		PC1	Flagellicaudata Morrison	Camarasauridae Morrison	0.71688	1		PC1	Camarasauridae Morrison	Titanosauriformes Lourinha	1.00976	1
PC1	Camarasauridae Morrison	Titanosauriformes Tendaguru	0.494588	1		PC1	Flagellicaudata Morrison	Titanosauriformes Tendaguru	0.562322	1		PC1	Camarasauridae Morrison	Titanosauriformes Tendaguru	0.689942	1
PC1	Camarasauridae Morrison	Camarasauridae Lourinha	-0.685559	1		PC1	Titanosauriformes Tendaguru	Titanosauriformes Lourinha	0.377329	1		PC1	Camarasauridae Morrison	Camarasauridae Lourinha	-0.891291	1
PC1	Flagellicaudata Lourinha	Titanosauriformes Lourinha	1.27058	1		PC1	Camarasauridae Morrison	Titanosauriformes Lourinha	0.231318	1		PC1	Flagellicaudata Lourinha	Titanosauriformes Lourinha	0.316972	1
PC1	Flagellicaudata Lourinha	Titanosauriformes Tendaguru	0.539834	1		PC1	Camarasauridae Morrison	Titanosauriformes Tendaguru	-0.199221	1		PC1	Flagellicaudata Lourinha	Titanosauriformes Tendaguru	-0.12592	1
PC1	Flagellicaudata Lourinha	Camarasauridae Lourinha	-0.76125	1		PC1	Turiasauria Lourinha	Titanosauriformes Lourinha	-0.210871	1		PC1	Flagellicaudata Lourinha	Camarasauridae Lourinha	-1.41754	1
PC1	Flagellicaudata Lourinha	Camarasauridae Morrison	0	1		PC1	Flagellicaudata Morrison	Camarasauridae Lourinha	-0.266733	1		PC1	Flagellicaudata Lourinha	Camarasauridae Morrison	-0.734334	1
PC1	Flagellicaudata Morrison	Titanosauriformes Lourinha	1.74764	1		PC1	Turiasauria Lourinha	Camarasauridae Morrison	-0.668194	1		PC1	Flagellicaudata Morrison	Titanosauriformes Lourinha	0.907496	1
PC1	Flagellicaudata Morrison	Titanosauriformes Tendaguru	1.18845	1		PC1	Turiasauria Lourinha	Titanosauriformes Tendaguru	-0.801308	1		PC1	Flagellicaudata Morrison	Titanosauriformes Tendaguru	0.577497	1
PC1	Flagellicaudata Morrison	Camarasauridae Lourinha	-0.150096	1		PC1	Camarasauridae Morrison	Camarasauridae Lourinha	-1.80555	1		PC1	Flagellicaudata Morrison	Camarasauridae Lourinha	-0.757317	1
PC1	Flagellicaudata Morrison	Camarasauridae Morrison	0.582125	1		PC1	Turiasauria Lourinha	Flagellicaudata Morrison	-1.06693	1		PC1	Flagellicaudata Morrison	Camarasauridae Morrison	0	1
PC1	Flagellicaudata Morrison	Flagellicaudata Lourinha	0.669136	1		PC1	Turiasauria Lourinha	Camarasauridae Lourinha	-2.07469	0.570226		PC1	Flagellicaudata Morrison	Flagellicaudata Lourinha	0.640807	1
PC1	Turiasauria Lourinha	Titanosauriformes Lourinha	0.0508548	1								PC1	Turiasauria Lourinha	Titanosauriformes Lourinha	-0.327714	1
PC1	Turiasauria Lourinha	Titanosauriformes Tendaguru	-0.914768	1								PC1	Turiasauria Lourinha	Titanosauriformes Tendaguru	-1.02082	1
PC1	Turiasauria Lourinha	Camarasauridae Lourinha	-1.99261	0.972393								PC1	Turiasauria Lourinha	Camarasauridae Lourinha	-2.2584	0.502338
PC1	Turiasauria Lourinha	Camarasauridae Morrison	-1.37025	1								PC1	Turiasauria Lourinha	Camarasauridae Morrison	-1.69305	1
PC1	Turiasauria Lourinha	Flagellicaudata Lourinha	-1.49345	1								PC1	Turiasauria Lourinha	Flagellicaudata Lourinha	-0.767193	1
PC1	Turiasauria Lourinha	Flagellicaudata Morrison	-2.07026	0.806979								PC1	Turiasauria Lourinha	Flagellicaudata Morrison	-1.45234	1
PC2	Titanosauriformes Tendaguru	Titanosauriformes Lourinha	1.74764	1		PC2	Turiasauria Lourinha	Camarasauridae Lourinha	1.69748	1		PC2	Titanosauriformes Tendaguru	Titanosauriformes Lourinha	2.11202	0.728374
PC2	Camarasauridae Lourinha	Titanosauriformes Lourinha	-0.632546	1		PC2	Camarasauridae Morrison	Camarasauridae Lourinha	1.36008	1		PC2	Camarasauridae Lourinha	Titanosauriformes Lourinha	-1.56749	1
PC2	Camarasauridae Lourinha	Titanosauriformes Tendaguru	-2.87326	0.0853141		PC2	Flagellicaudata Morrison	Camarasauridae Lourinha	0.755742	1		PC2	Camarasauridae Lourinha	Titanosauriformes Tendaguru	-4.41156	0.000215522
PC2	Camarasauridae Morrison	Titanosauriformes Lourinha	-0.254274	1		PC2	Titanosauriformes Tendaguru	Titanosauriformes Lourinha	0.947924	1		PC2	Camarasauridae Morrison	Titanosauriformes Lourinha	-0.990338	1
PC2	Camarasauridae Morrison	Titanosauriformes Tendaguru	-2.59549	0.198358		PC2	Turiasauria Lourinha	Camarasauridae Morrison	0.658716	1		PC2	Camarasauridae Morrison	Titanosauriformes Tendaguru	-4.29283	0.000370467
PC2	Camarasauridae Morrison	Camarasauridae Lourinha	0.429276	1		PC2	Turiasauria Lourinha	Flagellicaudata Morrison	0.311188	1		PC2	Camarasauridae Morrison	Camarasauridae Lourinha	0.868869	1
PC2	Flagellicaudata Lourinha	Titanosauriformes Lourinha	-0.263705	1		PC2	Flagellicaudata Morrison	Camarasauridae Morrison	0	1		PC2	Flagellicaudata Lourinha	Titanosauriformes Lourinha	-0.455919	1
PC2	Flagellicaudata Lourinha	Titanosauriformes Tendaguru	-2.86726	0.0869479		PC2	Turiasauria Lourinha	Titanosauriformes Lourinha	-0.351451	1		PC2	Flagellicaudata Lourinha	Titanosauriformes Tendaguru	-3.02209	0.0527174
PC2	Flagellicaudata Lourinha	Camarasauridae Lourinha	0.484432	1		PC2	Flagellicaudata Morrison	Titanosauriformes Lourinha	-0.59726	1		PC2	Flagellicaudata Lourinha	Camarasauridae Lourinha	1.22336	1
PC2	Flagellicaudata Lourinha	Camarasauridae Morrison	0	1		PC2	Camarasauridae Morrison	Titanosauriformes Lourinha	-1.03484	1		PC2	Flagellicaudata Lourinha	Camarasauridae Morrison	0.532533	1
PC2	Flagellicaudata Morrison	Titanosauriformes Lourinha	1.35459	1		PC2	Turiasauria Lourinha	Titanosauriformes Tendaguru	-1.63073	1		PC2	Flagellicaudata Morrison	Titanosauriformes Lourinha	1.08118	1
PC2	Flagellicaudata Morrison	Titanosauriformes Tendaguru	-0.482808	1		PC2	Flagellicaudata Morrison	Titanosauriformes Tendaguru	-1.46204	1		PC2	Flagellicaudata Morrison	Titanosauriformes Tendaguru	-1.04644	1
PC2	Flagellicaudata Morrison	Camarasauridae Lourinha	2.42297	0.323274		PC2	Camarasauridae Morrison	Titanosauriformes Tendaguru	-2.96131	0.0459506		PC2	Flagellicaudata Morrison	Camarasauridae Lourinha	2.99043	0.0585024
PC2	Flagellicaudata Morrison	Camarasauridae Morrison	2.10528	0.740606		PC2	Camarasauridae Lourinha	Titanosauriformes Lourinha	-1.92595	0.811657		PC2	Flagellicaudata Morrison	Camarasauridae Morrison	2.57297	0.211741
PC2	Flagellicaudata Morrison	Flagellicaudata Lourinha	2.3242	0.422414		PC2	Camarasauridae Lourinha	Titanosauriformes Tendaguru	-3.59886	0.00479427		PC2	Flagellicaudata Morrison	Flagellicaudata Lourinha	1.74766	1
PC2	Turiasauria Lourinha	Titanosauriformes Lourinha	-0.559402	1								PC2	Turiasauria Lourinha	Titanosauriformes Lourinha	-0.603683	1
PC2	Turiasauria Lourinha	Titanosauriformes Tendaguru	-2.98941	0.0586986								PC2	Turiasauria Lourinha	Titanosauriformes Tendaguru	-3.33739	0.0177594
PC2	Turiasauria Lourinha	Camarasauridae Lourinha	0.0832923	1								PC2	Turiasauria Lourinha	Camarasauridae Lourinha	1.12128	1
PC2	Turiasauria Lourinha	Camarasauridae Morrison	-0.332182	1								PC2	Turiasauria Lourinha	Camarasauridae Morrison	0.386429	1
PC2	Turiasauria Lourinha	Flagellicaudata Lourinha	-0.38663	1								PC2	Turiasauria Lourinha	Flagellicaudata Lourinha	-0.130984	1
PC2	Turiasauria Lourinha	Flagellicaudata Morrison	-2.4992	0.261396								PC2	Turiasauria Lourinha	Flagellicaudata Morrison	-1.96476	1
Sa	Titanosauriformes Tendaguru	Titanosauriformes Lourinha	1.67745	1		Sa	Camarasauridae Lourinha	Titanosauriformes Lourinha	1.72914	1		Sa	Titanosauriformes Tendaguru	Titanosauriformes Lourinha	1.49234	1
Sa	Camarasauridae Lourinha	Titanosauriformes Lourinha	1.59745	1		Sa	Flagellicaudata Morrison	Titanosauriformes Lourinha	1.16309	1		Sa	Camarasauridae Lourinha	Titanosauriformes Lourinha	1.74986	1
Sa	Camarasauridae Lourinha	Titanosauriformes Tendaguru	0.0428845	1		Sa	Flagellicaudata Morrison	Camarasauridae Morrison	1.02541	1		Sa	Camarasauridae Lourinha	Titanosauriformes Tendaguru	0.464603	1
Sa	Camarasauridae Morrison	Titanosauriformes Lourinha	1.03405	1		Sa	Titanosauriformes Tendaguru	Titanosauriformes Lourinha	1.18721	1		Sa	Camarasauridae Morrison	Titanosauriformes Lourinha	1.01947	1
Sa	Camarasauridae Morrison	Titanosauriformes Tendaguru	-0.713432	1		Sa	Camarasauridae Lourinha	Titanosauriformes Tendaguru	0.759134	1		Sa	Camarasauridae Morrison	Titanosauriformes Tendaguru	-0.674232	1
Sa	Camarasauridae Morrison	Camarasauridae Lourinha	-0.698374	1		Sa	Flagellicaudata Morrison	Titanosauriformes Tendaguru	0.365509	1		Sa	Camarasauridae Morrison	Camarasauridae Lourinha	-1.07067	1
Sa	Flagellicaudata Lourinha	Titanosauriformes Lourinha	1.41442	1		Sa	Camarasauridae Morrison	Titanosauriformes Lourinha	0.401762	1		Sa	Flagellicaudata Lourinha	Titanosauriformes Lourinha	0.516708	1
Sa	Flagellicaudata Lourinha	Titanosauriformes Tendaguru	-0.378207	1		Sa	Turiasauria Lourinha	Titanosauriformes Lourinha	0.154638	1		Sa	Flagellicaudata Lourinha	Titanosauriformes Tendaguru	-1.0421	1
Sa	Flagellicaudata Lourinha	Camarasauridae Lourinha	-0.401386	1		Sa	Flagellicaudata Morrison	Camarasauridae Lourinha	0	1		Sa	Flagellicaudata Lourinha	Camarasauridae Lourinha	-1.35929	1
Sa	Flagellicaudata Lourinha	Camarasauridae Morrison	0.356306	1		Sa	Turiasauria Lourinha	Camarasauridae Morrison	-0.18482	1		Sa	Flagellicaudata Lourinha	Camarasauridae Morrison	-0.487688	1
Sa	Flagellicaudata Morrison	Titanosauriformes Lourinha	2.26702	0.491175		Sa	Camarasauridae Morrison	Titanosauriformes Tendaguru	-1.15143	1		Sa	Flagellicaudata Morrison	Titanosauriformes Lourinha	1.64565	1
Sa	Flagellicaudata Morrison	Titanosauriformes Tendaguru	0.742781	1		Sa	Turiasauria Lourinha	Titanosauriformes Tendaguru	-1.09653	1		Sa	Flagellicaudata Morrison	Titanosauriformes Tendaguru	0.33434	1
Sa	Flagellicaudata Morrison	Camarasauridae Lourinha	0.546777	1		Sa	Turiasauria Lourinha	Flagellicaudata Morrison	-1.06693	1		Sa	Flagellicaudata Morrison	Camarasauridae Lourinha	-0.097092	1
Sa	Flagellicaudata Morrison	Camarasauridae Morrison	1.44875	1		Sa	Camarasauridae Morrison	Camarasauridae Lourinha	-1.83398	0.999857		Sa	Flagellicaudata Morrison	Camarasauridae Morrison	0.936136	1
Sa	Flagellicaudata Morrison	Flagellicaudata Lourinha	1.19281	1		Sa	Turiasauria Lourinha	Camarasauridae Lourinha	-1.69748	1		Sa	Flagellicaudata Morrison	Flagellicaudata Lourinha	1.24278	1
Sa	Turiasauria Lourinha	Titanosauriformes Lourinha	0	1								Sa	Turiasauria Lourinha	Titanosauriformes Lourinha	-0.132235	1
Sa	Turiasauria Lourinha	Titanosauriformes Tendaguru	-2.11403	0.72476								Sa	Turiasauria Lourinha	Titanosauriformes Tendaguru	-1.99386	0.969525
Sa	Turiasauria Lourinha	Camarasauridae Lourinha	-1.92854	1								Sa	Turiasauria Lourinha	Camarasauridae Lourinha	-2.20946	0.569998
Sa	Turiasauria Lourinha	Camarasauridae Morrison	-1.2872	1								Sa	Turiasauria Lourinha	Camarasauridae Morrison	-1.44722	1
Sa	Turiasauria Lourinha	Flagellicaudata Lourinha	-1.81185	1								Sa	Turiasauria Lourinha	Flagellicaudata Lourinha	-0.778708	1
Sa	Turiasauria Lourinha	Flagellicaudata Morrison	-2.84935	0.0919983								Sa	Turiasauria Lourinha	Flagellicaudata Morrison	-2.08855	0.771713
Sal	Titanosauriformes Tendaguru	Titanosauriformes Lourinha	-0.287764	1		Sal	Flagellicaudata Morrison	Titanosauriformes Tendaguru	2.02436	0.644001		Sal	Titanosauriformes Tendaguru	Titanosauriformes Lourinha	-0.559985	1
Sal	Camarasauridae Lourinha	Titanosauriformes Lourinha	0	1		Sal	Flagellicaudata Morrison	Titanosauriformes Lourinha	1.22595	1		Sal	Camarasauridae Lourinha	Titanosauriformes Lourinha	0.568813	1
Sal	Camarasauridae Lourinha	Titanosauriformes Tendaguru	0.28947	1		Sal	Camarasauridae Lourinha	Titanosauriformes Tendaguru	1.8416	0.982998		Sal	Camarasauridae Lourinha	Titanosauriformes Tendaguru	1.38512	1
Sal	Camarasauridae Morrison	Titanosauriformes Lourinha	-0.830628	1		Sal	Flagellicaudata Morrison	Camarasauridae Morrison	1.26135	1		Sal	Camarasauridae Morrison	Titanosauriformes Lourinha	0.155347	1
Sal	Camarasauridae Morrison	Titanosauriformes Tendaguru	-0.678417	1		Sal	Camarasauridae Morrison	Titanosauriformes Tendaguru	1.50935	1		Sal	Camarasauridae Morrison	Titanosauriformes Tendaguru	1.02248	1
Sal	Camarasauridae Morrison	Camarasauridae Lourinha	-0.903401	1		Sal	Flagellicaudata Morrison	Camarasauridae Lourinha	0.711287	1		Sal	Camarasauridae Morrison	Camarasauridae Lourinha	-0.543744	1
Sal	Flagellicaudata Lourinha	Titanosauriformes Lourinha	0.0719195	1		Sal	Camarasauridae Lourinha	Titanosauriformes Lourinha	0.688844	1		Sal	Flagellicaudata Lourinha	Titanosauriformes Lourinha	-0.0303946	1
Sal	Flagellicaudata Lourinha	Titanosauriformes Tendaguru	0.591555	1		Sal	Camarasauridae Morrison	Titanosauriformes Lourinha	0.182619	1		Sal	Flagellicaudata Lourinha	Titanosauriformes Tendaguru	0.581839	1
Sal	Flagellicaudata Lourinha	Camarasauridae Lourinha	0.15225	1		Sal	Turiasauria Lourinha	Titanosauriformes Tendaguru	0.0843482	1		Sal	Flagellicaudata Lourinha	Camarasauridae Lourinha	-0.699062	1
Sal	Flagellicaudata Lourinha	Camarasauridae Morrison	1.29635	1		Sal	Camarasauridae Morrison	Camarasauridae Lourinha	-0.68715	1		Sal	Flagellicaudata Lourinha	Camarasauridae Morrison	-0.252252	1
Sal	Flagellicaudata Morrison	Titanosauriformes Lourinha	-0.00701862	1		Sal	Turiasauria Lourinha	Titanosauriformes Lourinha	-0.57638	1		Sal	Flagellicaudata Morrison	Titanosauriformes Lourinha	0	1
Sal	Flagellicaudata Morrison	Titanosauriformes Tendaguru	0.334252	1		Sal	Titanosauriformes Tendaguru	Titanosauriformes Lourinha	-0.763861	1		Sal	Flagellicaudata Morrison	Titanosauriformes Tendaguru	0.668681	1
Sal	Flagellicaudata Morrison	Camarasauridae Lourinha	0	1		Sal	Turiasauria Lourinha	Camarasauridae Morrison	-1.10418	1		Sal	Flagellicaudata Morrison	Camarasauridae Lourinha	-0.621389	1
Sal	Flagellicaudata Morrison	Camarasauridae Morrison	1.02857	1		Sal	Turiasauria Lourinha	Camarasauridae Lourinha	-1.50887	1		Sal	Flagellicaudata Morrison	Camarasauridae Morrison	-0.162563	1
Sal	Flagellicaudata Morrison	Flagellicaudata Lourinha	-0.20365	1		Sal	Turiasauria Lourinha	Flagellicaudata Morrison	-1.82267	1		Sal	Flagellicaudata Morrison	Flagellicaudata Lourinha	0.0582552	1
Sal	Turiasauria Lourinha	Titanosauriformes Lourinha	0.186467	1								Sal	Turiasauria Lourinha	Titanosauriformes Lourinha	-0.354544	1
Sal	Turiasauria Lourinha	Titanosauriformes Tendaguru	0.68717	1								Sal	Turiasauria Lourinha	Titanosauriformes Tendaguru	0.201823	1
Sal	Turiasauria Lourinha	Camarasauridae Lourinha	0.275505	1								Sal	Turiasauria Lourinha	Camarasauridae Lourinha	-1.08962	1
Sal	Turiasauria Lourinha	Camarasauridae Morrison	1.32873	1								Sal	Turiasauria Lourinha	Camarasauridae Morrison	-0.691195	1
Sal	Turiasauria Lourinha	Flagellicaudata Lourinha	0.128877	1								Sal	Turiasauria Lourinha	Flagellicaudata Lourinha	-0.344013	1
Sal	Turiasauria Lourinha	Flagellicaudata Morrison	0.33702	1								Sal	Turiasauria Lourinha	Flagellicaudata Morrison	-0.424619	1
Sdc	Titanosauriformes Tendaguru	Titanosauriformes Lourinha	1.509	1		Sdc	Camarasauridae Lourinha	Titanosauriformes Lourinha	1.56044	1		Sdc	Titanosauriformes Tendaguru	Titanosauriformes Lourinha	1.48097	1
Sdc	Camarasauridae Lourinha	Titanosauriformes Lourinha	1.89764	1		Sdc	Titanosauriformes Tendaguru	Titanosauriformes Lourinha	1.03996	1		Sdc	Camarasauridae Lourinha	Titanosauriformes Lourinha	2.02775	0.894294
Sdc	Camarasauridae Lourinha	Titanosauriformes Tendaguru	0.611104	1		Sdc	Camarasauridae Lourinha	Titanosauriformes Tendaguru	0.71696	1		Sdc	Camarasauridae Lourinha	Titanosauriformes Tendaguru	0.824996	1
Sdc	Camarasauridae Morrison	Titanosauriformes Lourinha	1.30527	1		Sdc	Camarasauridae Morrison	Titanosauriformes Lourinha	0.401762	1		Sdc	Camarasauridae Morrison	Titanosauriformes Lourinha	1.28161	1
Sdc	Camarasauridae Morrison	Titanosauriformes Tendaguru	-0.153191	1		Sdc	Flagellicaudata Morrison	Titanosauriformes Lourinha	0	1		Sdc	Camarasauridae Morrison	Titanosauriformes Tendaguru	-0.305041	1
Sdc	Camarasauridae Morrison	Camarasauridae Lourinha	-0.74963	1		Sdc	Turiasauria Lourinha	Titanosauriformes Lourinha	0	1		Sdc	Camarasauridae Morrison	Camarasauridae Lourinha	-1.12673	1
Sdc	Flagellicaudata Lourinha	Titanosauriformes Lourinha	1.3425	1		Sdc	Turiasauria Lourinha	Flagellicaudata Morrison	0	1		Sdc	Flagellicaudata Lourinha	Titanosauriformes Lourinha	0.638286	1
Sdc	Flagellicaudata Lourinha	Titanosauriformes Tendaguru	-0.242441	1		Sdc	Flagellicaudata Morrison	Camarasauridae Morrison	-0.263158	1		Sdc	Flagellicaudata Lourinha	Titanosauriformes Tendaguru	-0.877101	1
Sdc	Flagellicaudata Lourinha	Camarasauridae Lourinha	-0.871978	1		Sdc	Turiasauria Lourinha	Camarasauridae Morrison	-0.563937	1		Sdc	Flagellicaudata Lourinha	Camarasauridae Lourinha	-1.53405	1
Sdc	Flagellicaudata Lourinha	Camarasauridae Morrison	-0.0227429	1		Sdc	Camarasauridae Morrison	Titanosauriformes Tendaguru	-0.935327	1		Sdc	Flagellicaudata Lourinha	Camarasauridae Morrison	-0.633434	1
Sdc	Flagellicaudata Morrison	Titanosauriformes Lourinha	2.09857	0.752954		Sdc	Flagellicaudata Morrison	Titanosauriformes Tendaguru	-0.759134	1		Sdc	Flagellicaudata Morrison	Titanosauriformes Lourinha	1.36776	1
Sdc	Flagellicaudata Morrison	Titanosauriformes Tendaguru	0.742781	1		Sdc	Turiasauria Lourinha	Titanosauriformes Tendaguru	-1.27928	1		Sdc	Flagellicaudata Morrison	Titanosauriformes Tendaguru	0	1
Sdc	Flagellicaudata Morrison	Camarasauridae Lourinha	0	1		Sdc	Camarasauridae Morrison	Camarasauridae Lourinha	-1.60651	1		Sdc	Flagellicaudata Morrison	Camarasauridae Lourinha	-0.71848	1
Sdc	Flagellicaudata Morrison	Camarasauridae Morrison	0.888507	1		Sdc	Flagellicaudata Morrison	Camarasauridae Lourinha	-1.2003	1		Sdc	Flagellicaudata Morrison	Camarasauridae Morrison	0.274675	1
Sdc	Flagellicaudata Morrison	Flagellicaudata Lourinha	1.05704	1		Sdc	Turiasauria Lourinha	Camarasauridae Lourinha	-1.82321	1		Sdc	Flagellicaudata Morrison	Flagellicaudata Lourinha	0.796154	1
Sdc	Turiasauria Lourinha	Titanosauriformes Lourinha	0	1								Sdc	Turiasauria Lourinha	Titanosauriformes Lourinha	-0.247223	1
Sdc	Turiasauria Lourinha	Titanosauriformes Tendaguru	-1.90394	1								Sdc	Turiasauria Lourinha	Titanosauriformes Tendaguru	-2.12645	0.702774
Sdc	Turiasauria Lourinha	Camarasauridae Lourinha	-2.28733	0.465703								Sdc	Turiasauria Lourinha	Camarasauridae Lourinha	-2.66143	0.163402
Sdc	Turiasauria Lourinha	Camarasauridae Morrison	-1.61939	1								Sdc	Turiasauria Lourinha	Camarasauridae Morrison	-1.91699	1
Sdc	Turiasauria Lourinha	Flagellicaudata Lourinha	-1.72088	1								Sdc	Turiasauria Lourinha	Flagellicaudata Lourinha	-1.04931	1
Sdc	Turiasauria Lourinha	Flagellicaudata Morrison	-2.63926	0.174484								Sdc	Turiasauria Lourinha	Flagellicaudata Morrison	-1.89567	1
Sdq	Titanosauriformes Tendaguru	Titanosauriformes Lourinha	2.4495	0.300415		Sdq	Titanosauriformes Tendaguru	Titanosauriformes Lourinha	2.0523	0.602105		Sdq	Titanosauriformes Tendaguru	Titanosauriformes Lourinha	3.20925	0.027947
Sdq	Camarasauridae Lourinha	Titanosauriformes Lourinha	0.7612	1		Sdq	Camarasauridae Lourinha	Titanosauriformes Lourinha	0.520147	1		Sdq	Camarasauridae Lourinha	Titanosauriformes Lourinha	0.794601	1
Sdq	Camarasauridae Lourinha	Titanosauriformes Tendaguru	-1.80115	1		Sdq	Flagellicaudata Morrison	Camarasauridae Morrison	0.136116	1		Sdq	Camarasauridae Lourinha	Titanosauriformes Tendaguru	-2.6617	0.16327
Sdq	Camarasauridae Morrison	Titanosauriformes Lourinha	0.661112	1		Sdq	Flagellicaudata Morrison	Titanosauriformes Lourinha	0.0943042	1		Sdq	Camarasauridae Morrison	Titanosauriformes Lourinha	0.495169	1
Sdq	Camarasauridae Morrison	Titanosauriformes Tendaguru	-2.1578	0.649807		Sdq	Camarasauridae Morrison	Titanosauriformes Lourinha	0	1		Sdq	Camarasauridae Morrison	Titanosauriformes Tendaguru	-3.75344	0.0036629
Sdq	Camarasauridae Morrison	Camarasauridae Lourinha	-0.121735	1		Sdq	Turiasauria Lourinha	Titanosauriformes Lourinha	-0.126522	1		Sdq	Camarasauridae Morrison	Camarasauridae Lourinha	-0.442843	1
Sdq	Flagellicaudata Lourinha	Titanosauriformes Lourinha	0.767141	1		Sdq	Turiasauria Lourinha	Camarasauridae Morrison	-0.213253	1		Sdq	Flagellicaudata Lourinha	Titanosauriformes Lourinha	0.273551	1
Sdq	Flagellicaudata Lourinha	Titanosauriformes Tendaguru	-2.31773	0.429742		Sdq	Flagellicaudata Morrison	Camarasauridae Lourinha	-0.177822	1		Sdq	Flagellicaudata Lourinha	Titanosauriformes Tendaguru	-3.31301	0.0193825
Sdq	Flagellicaudata Lourinha	Camarasauridae Lourinha	-0.0692046	1		Sdq	Turiasauria Lourinha	Flagellicaudata Morrison	-0.266733	1		Sdq	Flagellicaudata Lourinha	Camarasauridae Lourinha	-0.563133	1
Sdq	Flagellicaudata Lourinha	Camarasauridae Morrison	0.0379049	1		Sdq	Camarasauridae Morrison	Camarasauridae Lourinha	-0.744017	1		Sdq	Flagellicaudata Lourinha	Camarasauridae Morrison	-0.196196	1
Sdq	Flagellicaudata Morrison	Titanosauriformes Lourinha	2.16875	0.632127		Sdq	Turiasauria Lourinha	Camarasauridae Lourinha	-0.817303	1		Sdq	Flagellicaudata Morrison	Titanosauriformes Lourinha	2.30565	0.443738
Sdq	Flagellicaudata Morrison	Titanosauriformes Tendaguru	-0.334252	1		Sdq	Camarasauridae Lourinha	Titanosauriformes Tendaguru	-1.63073	1		Sdq	Flagellicaudata Morrison	Titanosauriformes Tendaguru	-0.772891	1
Sdq	Flagellicaudata Morrison	Camarasauridae Lourinha	1.47952	1		Sdq	Flagellicaudata Morrison	Titanosauriformes Tendaguru	-1.32146	1		Sdq	Flagellicaudata Morrison	Camarasauridae Lourinha	1.66998	1
Sdq	Flagellicaudata Morrison	Camarasauridae Morrison	1.80765	1		Sdq	Camarasauridae Morrison	Titanosauriformes Tendaguru	-3.0626	0.0329129		Sdq	Flagellicaudata Morrison	Camarasauridae Morrison	2.39359	0.350368
Sdq	Flagellicaudata Morrison	Flagellicaudata Lourinha	1.92983	1		Sdq	Turiasauria Lourinha	Titanosauriformes Tendaguru	-2.6148	0.133921		Sdq	Flagellicaudata Morrison	Flagellicaudata Lourinha	2.25253	0.51006
Sdq	Turiasauria Lourinha	Titanosauriformes Lourinha	-0.288177	1								Sdq	Turiasauria Lourinha	Titanosauriformes Lourinha	-0.36221	1
Sdq	Turiasauria Lourinha	Titanosauriformes Tendaguru	-3.51464	0.00924752								Sdq	Turiasauria Lourinha	Titanosauriformes Tendaguru	-4.34748	0.000289189
Sdq	Turiasauria Lourinha	Camarasauridae Lourinha	-1.31346	1								Sdq	Turiasauria Lourinha	Camarasauridae Lourinha	-1.36022	1
Sdq	Turiasauria Lourinha	Camarasauridae Morrison	-1.24568	1								Sdq	Turiasauria Lourinha	Camarasauridae Morrison	-1.11383	1
Sdq	Turiasauria Lourinha	Flagellicaudata Lourinha	-1.44797	1								Sdq	Turiasauria Lourinha	Flagellicaudata Lourinha	-0.755678	1
Sdq	Turiasauria Lourinha	Flagellicaudata Morrison	-3.16449	0.0326251								Sdq	Turiasauria Lourinha	Flagellicaudata Morrison	-3.11339	0.0388393
Sdr	Titanosauriformes Tendaguru	Titanosauriformes Lourinha	2.4495	0.300415		Sdr	Titanosauriformes Tendaguru	Titanosauriformes Lourinha	2.0523	0.602105		Sdr	Titanosauriformes Tendaguru	Titanosauriformes Lourinha	3.20925	0.027947
Sdr	Camarasauridae Lourinha	Titanosauriformes Lourinha	0.7612	1		Sdr	Camarasauridae Lourinha	Titanosauriformes Lourinha	0.520147	1		Sdr	Camarasauridae Lourinha	Titanosauriformes Lourinha	0.794601	1
Sdr	Camarasauridae Lourinha	Titanosauriformes Tendaguru	-1.80115	1		Sdr	Flagellicaudata Morrison	Camarasauridae Morrison	0.136116	1		Sdr	Camarasauridae Lourinha	Titanosauriformes Tendaguru	-2.6617	0.16327
Sdr	Camarasauridae Morrison	Titanosauriformes Lourinha	0.627209	1		Sdr	Flagellicaudata Morrison	Titanosauriformes Lourinha	0.0943042	1		Sdr	Camarasauridae Morrison	Titanosauriformes Lourinha	0.48546	1
Sdr	Camarasauridae Morrison	Titanosauriformes Tendaguru	-2.20157	0.581608		Sdr	Camarasauridae Morrison	Titanosauriformes Lourinha	0	1		Sdr	Camarasauridae Morrison	Titanosauriformes Tendaguru	-3.76653	0.00347614
Sdr	Camarasauridae Morrison	Camarasauridae Lourinha	-0.160177	1		Sdr	Turiasauria Lourinha	Titanosauriformes Lourinha	-0.126522	1		Sdr	Camarasauridae Morrison	Camarasauridae Lourinha	-0.454054	1
Sdr	Flagellicaudata Lourinha	Titanosauriformes Lourinha	0.743168	1		Sdr	Turiasauria Lourinha	Camarasauridae Morrison	-0.213253	1		Sdr	Flagellicaudata Lourinha	Titanosauriformes Lourinha	0.221446	1
Sdr	Flagellicaudata Lourinha	Titanosauriformes Tendaguru	-2.35006	0.394181		Sdr	Flagellicaudata Morrison	Camarasauridae Lourinha	-0.177822	1		Sdr	Flagellicaudata Lourinha	Titanosauriformes Tendaguru	-3.37814	0.0153253
Sdr	Flagellicaudata Lourinha	Camarasauridae Lourinha	-0.0968864	1		Sdr	Turiasauria Lourinha	Flagellicaudata Morrison	-0.266733	1		Sdr	Flagellicaudata Lourinha	Camarasauridae Lourinha	-0.621389	1
Sdr	Flagellicaudata Lourinha	Camarasauridae Morrison	0.0530669	1		Sdr	Camarasauridae Morrison	Camarasauridae Lourinha	-0.744017	1		Sdr	Flagellicaudata Lourinha	Camarasauridae Morrison	-0.252252	1
Sdr	Flagellicaudata Morrison	Titanosauriformes Lourinha	2.19683	0.588685		Sdr	Turiasauria Lourinha	Camarasauridae Lourinha	-0.817303	1		Sdr	Flagellicaudata Morrison	Titanosauriformes Lourinha	2.34038	0.404543
Sdr	Flagellicaudata Morrison	Titanosauriformes Tendaguru	-0.297113	1		Sdr	Camarasauridae Lourinha	Titanosauriformes Tendaguru	-1.63073	1		Sdr	Flagellicaudata Morrison	Titanosauriformes Tendaguru	-0.72947	1
Sdr	Flagellicaudata Morrison	Camarasauridae Lourinha	1.51168	1		Sdr	Flagellicaudata Morrison	Titanosauriformes Tendaguru	-1.32146	1		Sdr	Flagellicaudata Morrison	Camarasauridae Lourinha	1.70882	1
Sdr	Flagellicaudata Morrison	Camarasauridae Morrison	1.88644	1		Sdr	Camarasauridae Morrison	Titanosauriformes Tendaguru	-3.0626	0.0329129		Sdr	Flagellicaudata Morrison	Camarasauridae Morrison	2.44965	0.30029
Sdr	Flagellicaudata Morrison	Flagellicaudata Lourinha	2.00094	0.95337		Sdr	Turiasauria Lourinha	Titanosauriformes Tendaguru	-2.6148	0.133921		Sdr	Flagellicaudata Morrison	Flagellicaudata Lourinha	2.34963	0.394639
Sdr	Turiasauria Lourinha	Titanosauriformes Lourinha	-0.254274	1								Sdr	Turiasauria Lourinha	Titanosauriformes Lourinha	-0.331547	1
Sdr	Turiasauria Lourinha	Titanosauriformes Tendaguru	-3.47087	0.0108944								Sdr	Turiasauria Lourinha	Titanosauriformes Tendaguru	-4.30848	0.000345194
Sdr	Turiasauria Lourinha	Camarasauridae Lourinha	-1.27501	1								Sdr	Turiasauria Lourinha	Camarasauridae Lourinha	-1.32568	1
Sdr	Turiasauria Lourinha	Camarasauridae Morrison	-1.16264	1								Sdr	Turiasauria Lourinha	Camarasauridae Morrison	-1.06163	1
Sdr	Turiasauria Lourinha	Flagellicaudata Lourinha	-1.37216	1								Sdr	Turiasauria Lourinha	Flagellicaudata Lourinha	-0.660679	1
Sdr	Turiasauria Lourinha	Flagellicaudata Morrison	-3.15573	0.0336202								Sdr	Turiasauria Lourinha	Flagellicaudata Morrison	-3.11915	0.0380883
Sfrax epLsar	Titanosauriformes Tendaguru	Titanosauriformes Lourinha	0.694844	1		Sfrax epLsar	Turiasauria Lourinha	Flagellicaudata Morrison	2.00049	0.681704		Sfrax epLsar	Titanosauriformes Tendaguru	Titanosauriformes Lourinha	0.736223	1
Sfrax epLsar	Camarasauridae Lourinha	Titanosauriformes Lourinha	1.81187	1		Sfrax epLsar	Turiasauria Lourinha	Camarasauridae Lourinha	1.19452	1		Sfrax epLsar	Camarasauridae Lourinha	Titanosauriformes Lourinha	1.35907	1
Sfrax epLsar	Camarasauridae Lourinha	Titanosauriformes Tendaguru	1.43663	1		Sfrax epLsar	Turiasauria Lourinha	Titanosauriformes Lourinha	1.05435	1		Sfrax epLsar	Camarasauridae Lourinha	Titanosauriformes Tendaguru	0.842364	1
Sfrax epLsar	Camarasauridae Morrison	Titanosauriformes Lourinha	1.47479	1		Sfrax epLsar	Turiasauria Lourinha	Camarasauridae Morrison	1.12313	1		Sfrax epLsar	Camarasauridae Morrison	Titanosauriformes Lourinha	1.13598	1
Sfrax epLsar	Camarasauridae Morrison	Titanosauriformes Tendaguru	1.00231	1		Sfrax epLsar	Turiasauria Lourinha	Titanosauriformes Tendaguru	0.927831	1		Sfrax epLsar	Camarasauridae Morrison	Titanosauriformes Tendaguru	0.4988	1
Sfrax epLsar	Camarasauridae Morrison	Camarasauridae Lourinha	-0.454904	1		Sfrax epLsar	Titanosauriformes Tendaguru	Titanosauriformes Lourinha	0.303704	1		Sfrax epLsar	Camarasauridae Morrison	Camarasauridae Lourinha	-0.431632	1
Sfrax epLsar	Flagellicaudata Lourinha	Titanosauriformes Lourinha	0.743168	1		Sfrax epLsar	Camarasauridae Morrison	Camarasauridae Lourinha	0.289077	1		Sfrax epLsar	Flagellicaudata Lourinha	Titanosauriformes Lourinha	0.386445	1
Sfrax epLsar	Flagellicaudata Lourinha	Titanosauriformes Tendaguru	0.00323254	1		Sfrax epLsar	Camarasauridae Morrison	Titanosauriformes Lourinha	0.231318	1		Sfrax epLsar	Flagellicaudata Lourinha	Titanosauriformes Tendaguru	-0.338683	1
Sfrax epLsar	Flagellicaudata Lourinha	Camarasauridae Lourinha	-1.4533	1		Sfrax epLsar	Camarasauridae Lourinha	Titanosauriformes Lourinha	0	1		Sfrax epLsar	Flagellicaudata Lourinha	Camarasauridae Lourinha	-1.06801	1
Sfrax epLsar	Flagellicaudata Lourinha	Camarasauridae Morrison	-1.00827	1		Sfrax epLsar	Camarasauridae Morrison	Titanosauriformes Tendaguru	-0.0911691	1		Sfrax epLsar	Flagellicaudata Lourinha	Camarasauridae Morrison	-0.790391	1
Sfrax epLsar	Flagellicaudata Morrison	Titanosauriformes Lourinha	0.638695	1		Sfrax epLsar	Camarasauridae Lourinha	Titanosauriformes Tendaguru	-0.365509	1		Sfrax epLsar	Flagellicaudata Morrison	Titanosauriformes Lourinha	-0.143289	1
Sfrax epLsar	Flagellicaudata Morrison	Titanosauriformes Tendaguru	-0.0371391	1		Sfrax epLsar	Flagellicaudata Morrison	Titanosauriformes Lourinha	-1.03735	1		Sfrax epLsar	Flagellicaudata Morrison	Titanosauriformes Tendaguru	-1.05513	1
Sfrax epLsar	Flagellicaudata Morrison	Camarasauridae Lourinha	-1.50096	1		Sfrax epLsar	Flagellicaudata Morrison	Camarasauridae Lourinha	-1.11139	1		Sfrax epLsar	Flagellicaudata Morrison	Camarasauridae Lourinha	-1.70882	1
Sfrax epLsar	Flagellicaudata Morrison	Camarasauridae Morrison	-1.07234	1		Sfrax epLsar	Flagellicaudata Morrison	Camarasauridae Morrison	-1.44283	1		Sfrax epLsar	Flagellicaudata Morrison	Camarasauridae Morrison	-1.53033	1
Sfrax epLsar	Flagellicaudata Morrison	Flagellicaudata Lourinha	-0.0808135	1		Sfrax epLsar	Flagellicaudata Morrison	Titanosauriformes Tendaguru	-1.46204	1		Sfrax epLsar	Flagellicaudata Morrison	Flagellicaudata Lourinha	-0.621389	1
Sfrax epLsar	Turiasauria Lourinha	Titanosauriformes Lourinha	0.491596	1								Sfrax epLsar	Turiasauria Lourinha	Titanosauriformes Lourinha	0.979308	1
Sfrax epLsar	Turiasauria Lourinha	Titanosauriformes Tendaguru	-0.188206	1								Sfrax epLsar	Turiasauria Lourinha	Titanosauriformes Tendaguru	0.348072	1
Sfrax epLsar	Turiasauria Lourinha	Camarasauridae Lourinha	-1.56974	1								Sfrax epLsar	Turiasauria Lourinha	Camarasauridae Lourinha	-0.456286	1
Sfrax epLsar	Turiasauria Lourinha	Camarasauridae Morrison	-1.16264	1								Sfrax epLsar	Turiasauria Lourinha	Camarasauridae Morrison	-0.0681934	1
Sfrax epLsar	Turiasauria Lourinha	Flagellicaudata Lourinha	-0.23501	1								Sfrax epLsar	Turiasauria Lourinha	Flagellicaudata Lourinha	0.63477	1
Sfrax epLsar	Turiasauria Lourinha	Flagellicaudata Morrison	-0.118176	1								Sfrax epLsar	Turiasauria Lourinha	Flagellicaudata Morrison	1.29977	1
Sk	Titanosauriformes Tendaguru	Titanosauriformes Lourinha	1.66341	1		Sk	Camarasauridae Lourinha	Titanosauriformes Lourinha	1.70102	1		Sk	Titanosauriformes Tendaguru	Titanosauriformes Lourinha	1.72543	1
Sk	Camarasauridae Lourinha	Titanosauriformes Lourinha	1.40447	1		Sk	Flagellicaudata Morrison	Titanosauriformes Lourinha	1.22595	1		Sk	Camarasauridae Lourinha	Titanosauriformes Lourinha	1.68907	1
Sk	Camarasauridae Lourinha	Titanosauriformes Tendaguru	-0.0964901	1		Sk	Titanosauriformes Tendaguru	Titanosauriformes Lourinha	1.4633	1		Sk	Camarasauridae Lourinha	Titanosauriformes Tendaguru	0.121578	1
Sk	Camarasauridae Morrison	Titanosauriformes Lourinha	0.932337	1		Sk	Flagellicaudata Morrison	Camarasauridae Morrison	1.06171	1		Sk	Camarasauridae Morrison	Titanosauriformes Lourinha	1.07772	1
Sk	Camarasauridae Morrison	Titanosauriformes Tendaguru	-0.827231	1		Sk	Camarasauridae Morrison	Titanosauriformes Lourinha	0.450461	1		Sk	Camarasauridae Morrison	Titanosauriformes Tendaguru	-0.917741	1
Sk	Camarasauridae Morrison	Camarasauridae Lourinha	-0.583046	1		Sk	Camarasauridae Lourinha	Titanosauriformes Tendaguru	0.407683	1		Sk	Camarasauridae Morrison	Camarasauridae Lourinha	-0.924925	1
Sk	Flagellicaudata Lourinha	Titanosauriformes Lourinha	1.27058	1		Sk	Flagellicaudata Morrison	Titanosauriformes Tendaguru	0.224929	1		Sk	Flagellicaudata Lourinha	Titanosauriformes Lourinha	0.473287	1
Sk	Flagellicaudata Lourinha	Titanosauriformes Tendaguru	-0.552764	1		Sk	Turiasauria Lourinha	Titanosauriformes Lourinha	0.238987	1		Sk	Flagellicaudata Lourinha	Titanosauriformes Tendaguru	-1.36341	1
Sk	Flagellicaudata Lourinha	Camarasauridae Lourinha	-0.318341	1		Sk	Flagellicaudata Morrison	Camarasauridae Lourinha	0	1		Sk	Flagellicaudata Lourinha	Camarasauridae Lourinha	-1.33987	1
Sk	Flagellicaudata Lourinha	Camarasauridae Morrison	0.31082	1		Sk	Turiasauria Lourinha	Camarasauridae Morrison	-0.127952	1		Sk	Flagellicaudata Lourinha	Camarasauridae Morrison	-0.611011	1
Sk	Flagellicaudata Morrison	Titanosauriformes Lourinha	2.25298	0.509471		Sk	Camarasauridae Morrison	Titanosauriformes Tendaguru	-1.48909	1		Sk	Flagellicaudata Morrison	Titanosauriformes Lourinha	1.81065	1
Sk	Flagellicaudata Morrison	Titanosauriformes Tendaguru	0.742781	1		Sk	Turiasauria Lourinha	Titanosauriformes Tendaguru	-1.3074	1		Sk	Flagellicaudata Morrison	Titanosauriformes Tendaguru	0.273551	1
Sk	Flagellicaudata Morrison	Camarasauridae Lourinha	0.771921	1		Sk	Camarasauridae Morrison	Camarasauridae Lourinha	-1.7392	1		Sk	Flagellicaudata Morrison	Camarasauridae Lourinha	0.11651	1
Sk	Flagellicaudata Morrison	Camarasauridae Morrison	1.56255	1		Sk	Turiasauria Lourinha	Flagellicaudata Morrison	-1.06693	1		Sk	Flagellicaudata Morrison	Camarasauridae Morrison	1.08188	1
Sk	Flagellicaudata Morrison	Flagellicaudata Lourinha	1.36736	1		Sk	Turiasauria Lourinha	Camarasauridae Lourinha	-1.57174	1		Sk	Flagellicaudata Morrison	Flagellicaudata Lourinha	1.4758	1
Sk	Turiasauria Lourinha	Titanosauriformes Lourinha	0	1								Sk	Turiasauria Lourinha	Titanosauriformes Lourinha	-0.00574936	1
Sk	Turiasauria Lourinha	Titanosauriformes Tendaguru	-2.09653	0.756747								Sk	Turiasauria Lourinha	Titanosauriformes Tendaguru	-2.1128	0.726968
Sk	Turiasauria Lourinha	Camarasauridae Lourinha	-1.69788	1								Sk	Turiasauria Lourinha	Camarasauridae Lourinha	-1.99643	0.963631
Sk	Turiasauria Lourinha	Camarasauridae Morrison	-1.16264	1								Sk	Turiasauria Lourinha	Camarasauridae Morrison	-1.35124	1
Sk	Turiasauria Lourinha	Flagellicaudata Lourinha	-1.62991	1								Sk	Turiasauria Lourinha	Flagellicaudata Lourinha	-0.58583	1
Sk	Turiasauria Lourinha	Flagellicaudata Morrison	-2.83184	0.0971895								Sk	Turiasauria Lourinha	Flagellicaudata Morrison	-2.13749	0.683722
Sku	Titanosauriformes Tendaguru	Titanosauriformes Lourinha	-0.947514	1		Sku	Turiasauria Lourinha	Flagellicaudata Morrison	0.711287	1		Sku	Titanosauriformes Tendaguru	Titanosauriformes Lourinha	-2.38491	0.35875
Sku	Camarasauridae Lourinha	Titanosauriformes Lourinha	-0.139375	1		Sku	Camarasauridae Morrison	Titanosauriformes Tendaguru	0.92182	1		Sku	Camarasauridae Lourinha	Titanosauriformes Lourinha	-1.55012	1
Sku	Camarasauridae Lourinha	Titanosauriformes Tendaguru	0.85769	1		Sku	Camarasauridae Morrison	Camarasauridae Lourinha	0.488113	1		Sku	Camarasauridae Lourinha	Titanosauriformes Tendaguru	0.772891	1
Sku	Camarasauridae Morrison	Titanosauriformes Lourinha	0.118661	1		Sku	Camarasauridae Lourinha	Titanosauriformes Tendaguru	0.196813	1		Sku	Camarasauridae Morrison	Titanosauriformes Lourinha	-1.40783	1
Sku	Camarasauridae Morrison	Titanosauriformes Tendaguru	1.42249	1		Sku	Turiasauria Lourinha	Titanosauriformes Tendaguru	-0.534205	1		Sku	Camarasauridae Morrison	Titanosauriformes Tendaguru	1.38381	1
Sku	Camarasauridae Morrison	Camarasauridae Lourinha	0.378019	1		Sku	Turiasauria Lourinha	Camarasauridae Lourinha	-0.691564	1		Sku	Camarasauridae Morrison	Camarasauridae Lourinha	0.364364	1
Sku	Flagellicaudata Lourinha	Titanosauriformes Lourinha	0	1		Sku	Turiasauria Lourinha	Camarasauridae Morrison	-1.39799	1		Sku	Flagellicaudata Lourinha	Titanosauriformes Lourinha	-0.33434	1
Sku	Flagellicaudata Lourinha	Titanosauriformes Tendaguru	1.40616	1		Sku	Camarasauridae Morrison	Titanosauriformes Lourinha	-1.42443	1		Sku	Flagellicaudata Lourinha	Titanosauriformes Tendaguru	2.29262	0.459267
Sku	Flagellicaudata Lourinha	Camarasauridae Lourinha	0.262977	1		Sku	Flagellicaudata Morrison	Titanosauriformes Tendaguru	-1.15276	1		Sku	Flagellicaudata Lourinha	Camarasauridae Lourinha	1.33987	1
Sku	Flagellicaudata Lourinha	Camarasauridae Morrison	-0.128877	1		Sku	Flagellicaudata Morrison	Camarasauridae Lourinha	-1.24475	1		Sku	Flagellicaudata Lourinha	Camarasauridae Morrison	1.17157	1
Sku	Flagellicaudata Morrison	Titanosauriformes Lourinha	-0.526397	1		Sku	Camarasauridae Lourinha	Titanosauriformes Lourinha	-1.61667	1		Sku	Flagellicaudata Morrison	Titanosauriformes Lourinha	-1.56749	1
Sku	Flagellicaudata Morrison	Titanosauriformes Tendaguru	0.519947	1		Sku	Titanosauriformes Tendaguru	Titanosauriformes Lourinha	-1.99708	0.687243		Sku	Flagellicaudata Morrison	Titanosauriformes Tendaguru	0.751181	1
Sku	Flagellicaudata Morrison	Camarasauridae Lourinha	-0.375239	1		Sku	Flagellicaudata Morrison	Camarasauridae Morrison	-1.71507	1		Sku	Flagellicaudata Morrison	Camarasauridae Lourinha	0	1
Sku	Flagellicaudata Morrison	Camarasauridae Morrison	-0.897261	1		Sku	Turiasauria Lourinha	Titanosauriformes Lourinha	-2.29146	0.329052		Sku	Flagellicaudata Morrison	Camarasauridae Morrison	-0.386787	1
Sku	Flagellicaudata Morrison	Flagellicaudata Lourinha	-0.824298	1		Sku	Flagellicaudata Morrison	Titanosauriformes Lourinha	-2.42047	0.232504		Sku	Flagellicaudata Morrison	Flagellicaudata Lourinha	-1.35929	1
Sku	Turiasauria Lourinha	Titanosauriformes Lourinha	-0.593306	1								Sku	Turiasauria Lourinha	Titanosauriformes Lourinha	-2.12918	0.698025
Sku	Turiasauria Lourinha	Titanosauriformes Tendaguru	0.372035	1								Sku	Turiasauria Lourinha	Titanosauriformes Tendaguru	0.135524	1
Sku	Turiasauria Lourinha	Camarasauridae Lourinha	-0.454904	1								Sku	Turiasauria Lourinha	Camarasauridae Lourinha	-0.580073	1
Sku	Turiasauria Lourinha	Camarasauridae Morrison	-0.955023	1								Sku	Turiasauria Lourinha	Camarasauridae Morrison	-1.0852	1
Sku	Turiasauria Lourinha	Flagellicaudata Lourinha	-0.886975	1								Sku	Turiasauria Lourinha	Flagellicaudata Lourinha	-1.99067	0.976856
Sku	Turiasauria Lourinha	Flagellicaudata Morrison	-0.074407	1								Sku	Turiasauria Lourinha	Flagellicaudata Morrison	-0.559922	1
Smc	Titanosauriformes Tendaguru	Titanosauriformes Lourinha	1.80379	1		Smc	Camarasauridae Lourinha	Titanosauriformes Lourinha	1.36363	1		Smc	Titanosauriformes Tendaguru	Titanosauriformes Lourinha	1.3559	1
Smc	Camarasauridae Lourinha	Titanosauriformes Lourinha	1.53312	1		Smc	Flagellicaudata Morrison	Titanosauriformes Lourinha	0.974477	1		Smc	Camarasauridae Lourinha	Titanosauriformes Lourinha	1.43723	1
Smc	Camarasauridae Lourinha	Titanosauriformes Tendaguru	-0.0964901	1		Smc	Flagellicaudata Morrison	Camarasauridae Morrison	1.02541	1		Smc	Camarasauridae Lourinha	Titanosauriformes Tendaguru	0.23013	1
Smc	Camarasauridae Morrison	Titanosauriformes Lourinha	1.16966	1		Smc	Titanosauriformes Tendaguru	Titanosauriformes Lourinha	0.947924	1		Smc	Camarasauridae Morrison	Titanosauriformes Lourinha	0.883537	1
Smc	Camarasauridae Morrison	Titanosauriformes Tendaguru	-0.695924	1		Smc	Camarasauridae Lourinha	Titanosauriformes Tendaguru	0.57638	1		Smc	Camarasauridae Morrison	Titanosauriformes Tendaguru	-0.668995	1
Smc	Camarasauridae Morrison	Camarasauridae Lourinha	-0.467718	1		Smc	Flagellicaudata Morrison	Titanosauriformes Tendaguru	0.337393	1		Smc	Camarasauridae Morrison	Camarasauridae Lourinha	-0.824024	1
Smc	Flagellicaudata Lourinha	Titanosauriformes Lourinha	1.3425	1		Smc	Camarasauridae Morrison	Titanosauriformes Lourinha	0.109572	1		Smc	Flagellicaudata Lourinha	Titanosauriformes Lourinha	0.169341	1
Smc	Flagellicaudata Lourinha	Titanosauriformes Tendaguru	-0.649741	1		Smc	Flagellicaudata Morrison	Camarasauridae Lourinha	0	1		Smc	Flagellicaudata Lourinha	Titanosauriformes Tendaguru	-1.31999	1
Smc	Flagellicaudata Lourinha	Camarasauridae Lourinha	-0.401386	1		Smc	Turiasauria Lourinha	Titanosauriformes Lourinha	-0.0702902	1		Smc	Flagellicaudata Lourinha	Camarasauridae Lourinha	-1.39812	1
Smc	Flagellicaudata Lourinha	Camarasauridae Morrison	0.0833908	1		Smc	Turiasauria Lourinha	Camarasauridae Morrison	-0.336466	1		Smc	Flagellicaudata Lourinha	Camarasauridae Morrison	-0.779179	1
Smc	Flagellicaudata Morrison	Titanosauriformes Lourinha	2.42143	0.324655		Smc	Camarasauridae Morrison	Titanosauriformes Tendaguru	-1.20546	1		Smc	Flagellicaudata Morrison	Titanosauriformes Lourinha	1.54144	1
Smc	Flagellicaudata Morrison	Titanosauriformes Tendaguru	0.77992	1		Smc	Turiasauria Lourinha	Titanosauriformes Tendaguru	-1.27928	1		Smc	Flagellicaudata Morrison	Titanosauriformes Tendaguru	0.360393	1
Smc	Flagellicaudata Morrison	Camarasauridae Lourinha	0.804084	1		Smc	Camarasauridae Morrison	Camarasauridae Lourinha	-1.68233	1		Smc	Flagellicaudata Morrison	Camarasauridae Lourinha	0.097092	1
Smc	Flagellicaudata Morrison	Camarasauridae Morrison	1.46626	1		Smc	Turiasauria Lourinha	Flagellicaudata Morrison	-1.15584	1		Smc	Flagellicaudata Morrison	Camarasauridae Morrison	0.958559	1
Smc	Flagellicaudata Morrison	Flagellicaudata Lourinha	1.50313	1		Smc	Turiasauria Lourinha	Camarasauridae Lourinha	-1.69748	1		Smc	Flagellicaudata Morrison	Flagellicaudata Lourinha	1.51463	1
Smc	Turiasauria Lourinha	Titanosauriformes Lourinha	0.118661	1								Smc	Turiasauria Lourinha	Titanosauriformes Lourinha	-0.231891	1
Smc	Turiasauria Lourinha	Titanosauriformes Tendaguru	-2.05276	0.842019								Smc	Turiasauria Lourinha	Titanosauriformes Tendaguru	-1.95681	1
Smc	Turiasauria Lourinha	Camarasauridae Lourinha	-1.65944	1								Smc	Turiasauria Lourinha	Camarasauridae Lourinha	-1.95901	1
Smc	Turiasauria Lourinha	Camarasauridae Morrison	-1.24568	1								Smc	Turiasauria Lourinha	Camarasauridae Morrison	-1.41354	1
Smc	Turiasauria Lourinha	Flagellicaudata Lourinha	-1.49345	1								Smc	Turiasauria Lourinha	Flagellicaudata Lourinha	-0.487952	1
Smc	Turiasauria Lourinha	Flagellicaudata Morrison	-2.82309	0.0998833								Smc	Turiasauria Lourinha	Flagellicaudata Morrison	-2.07991	0.788202
Smr	Titanosauriformes Tendaguru	Titanosauriformes Lourinha	-2.28218	0.472056		Smr	Turiasauria Lourinha	Flagellicaudata Morrison	1.6004	1		Smr	Titanosauriformes Tendaguru	Titanosauriformes Lourinha	-1.66873	1
Smr	Camarasauridae Lourinha	Titanosauriformes Lourinha	-1.10482	1		Smr	Turiasauria Lourinha	Titanosauriformes Tendaguru	2.48827	0.192548		Smr	Camarasauridae Lourinha	Titanosauriformes Lourinha	-0.594919	1
Smr	Camarasauridae Lourinha	Titanosauriformes Tendaguru	1.17991	1		Smr	Turiasauria Lourinha	Camarasauridae Lourinha	1.82321	1		Smr	Camarasauridae Lourinha	Titanosauriformes Tendaguru	1.14641	1
Smr	Camarasauridae Morrison	Titanosauriformes Lourinha	-0.932797	1		Smr	Turiasauria Lourinha	Titanosauriformes Lourinha	1.39175	1		Smr	Camarasauridae Morrison	Titanosauriformes Lourinha	-0.339853	1
Smr	Camarasauridae Morrison	Titanosauriformes Tendaguru	1.59835	1		Smr	Camarasauridae Morrison	Titanosauriformes Tendaguru	1.95507	0.758623		Smr	Camarasauridae Morrison	Titanosauriformes Tendaguru	1.83434	1
Smr	Camarasauridae Morrison	Camarasauridae Lourinha	0.224359	1		Smr	Camarasauridae Morrison	Camarasauridae Lourinha	1.16105	1		Smr	Camarasauridae Morrison	Camarasauridae Lourinha	0.364397	1
Smr	Flagellicaudata Lourinha	Titanosauriformes Lourinha	-1.41511	1		Smr	Turiasauria Lourinha	Camarasauridae Morrison	1.0094	1		Smr	Flagellicaudata Lourinha	Titanosauriformes Lourinha	-0.195411	1
Smr	Flagellicaudata Lourinha	Titanosauriformes Tendaguru	1.2128	1		Smr	Camarasauridae Morrison	Titanosauriformes Lourinha	0.718303	1		Smr	Flagellicaudata Lourinha	Titanosauriformes Tendaguru	1.6458	1
Smr	Flagellicaudata Lourinha	Camarasauridae Lourinha	-0.152325	1		Smr	Camarasauridae Lourinha	Titanosauriformes Tendaguru	0.379567	1		Smr	Flagellicaudata Lourinha	Camarasauridae Lourinha	0.427243	1
Smr	Flagellicaudata Lourinha	Camarasauridae Morrison	-0.493007	1		Smr	Flagellicaudata Morrison	Titanosauriformes Tendaguru	0	1		Smr	Flagellicaudata Lourinha	Camarasauridae Morrison	0.117728	1
Smr	Flagellicaudata Morrison	Titanosauriformes Lourinha	-2.33835	0.406747		Smr	Camarasauridae Lourinha	Titanosauriformes Lourinha	-0.154638	1		Smr	Flagellicaudata Morrison	Titanosauriformes Lourinha	-1.13339	1
Smr	Flagellicaudata Morrison	Titanosauriformes Tendaguru	-0.0371574	1		Smr	Flagellicaudata Morrison	Camarasauridae Lourinha	-0.266733	1		Smr	Flagellicaudata Morrison	Titanosauriformes Tendaguru	0.47333	1
Smr	Flagellicaudata Morrison	Camarasauridae Lourinha	-1.24426	1		Smr	Titanosauriformes Tendaguru	Titanosauriformes Lourinha	-0.561392	1		Smr	Flagellicaudata Morrison	Camarasauridae Lourinha	-0.582604	1
Smr	Flagellicaudata Morrison	Camarasauridae Morrison	-1.66841	1		Smr	Flagellicaudata Morrison	Titanosauriformes Lourinha	-0.408651	1		Smr	Flagellicaudata Morrison	Camarasauridae Morrison	-1.05956	1
Smr	Flagellicaudata Morrison	Flagellicaudata Lourinha	-1.29042	1		Smr	Flagellicaudata Morrison	Camarasauridae Morrison	-1.07986	1		Smr	Flagellicaudata Morrison	Flagellicaudata Lourinha	-1.02927	1
Smr	Turiasauria Lourinha	Titanosauriformes Lourinha	-0.11872	1								Smr	Turiasauria Lourinha	Titanosauriformes Lourinha	0.864399	1
Smr	Turiasauria Lourinha	Titanosauriformes Tendaguru	2.64932	0.169374								Smr	Turiasauria Lourinha	Titanosauriformes Tendaguru	3.13683	0.0358651
Smr	Turiasauria Lourinha	Camarasauridae Lourinha	1.14744	1								Smr	Turiasauria Lourinha	Camarasauridae Lourinha	1.69431	1
Smr	Turiasauria Lourinha	Camarasauridae Morrison	0.955494	1								Smr	Turiasauria Lourinha	Camarasauridae Morrison	1.58711	1
Smr	Turiasauria Lourinha	Flagellicaudata Lourinha	1.58521	1								Smr	Turiasauria Lourinha	Flagellicaudata Lourinha	1.23079	1
Smr	Turiasauria Lourinha	Flagellicaudata Morrison	2.71938	0.137348								Smr	Turiasauria Lourinha	Flagellicaudata Morrison	2.31906	0.428225
Sp	Titanosauriformes Tendaguru	Titanosauriformes Lourinha	2.26702	0.491175		Sp	Flagellicaudata Morrison	Camarasauridae Morrison	1.07986	1		Sp	Titanosauriformes Tendaguru	Titanosauriformes Lourinha	1.49234	1
Sp	Camarasauridae Lourinha	Titanosauriformes Lourinha	1.08283	1		Sp	Flagellicaudata Morrison	Titanosauriformes Lourinha	0.220043	1		Sp	Camarasauridae Lourinha	Titanosauriformes Lourinha	0.534076	1
Sp	Camarasauridae Lourinha	Titanosauriformes Tendaguru	-1.19004	1		Sp	Flagellicaudata Morrison	Camarasauridae Lourinha	0.177822	1		Sp	Camarasauridae Lourinha	Titanosauriformes Tendaguru	-1.02039	1
Sp	Camarasauridae Morrison	Titanosauriformes Lourinha	0.762821	1		Sp	Flagellicaudata Morrison	Titanosauriformes Tendaguru	0.14058	1		Sp	Camarasauridae Morrison	Titanosauriformes Lourinha	0.174766	1
Sp	Camarasauridae Morrison	Titanosauriformes Tendaguru	-1.7989	1		Sp	Titanosauriformes Tendaguru	Titanosauriformes Lourinha	0.101235	1		Sp	Camarasauridae Morrison	Titanosauriformes Tendaguru	-1.81322	1
Sp	Camarasauridae Morrison	Camarasauridae Lourinha	-0.390833	1		Sp	Camarasauridae Lourinha	Titanosauriformes Lourinha	0.014058	1		Sp	Camarasauridae Morrison	Camarasauridae Lourinha	-0.476477	1
Sp	Flagellicaudata Lourinha	Titanosauriformes Lourinha	1.19866	1		Sp	Camarasauridae Lourinha	Titanosauriformes Tendaguru	-0.0281161	1		Sp	Flagellicaudata Lourinha	Titanosauriformes Lourinha	-0.0651313	1
Sp	Flagellicaudata Lourinha	Titanosauriformes Tendaguru	-1.48374	1		Sp	Turiasauria Lourinha	Camarasauridae Morrison	-1.0094	1		Sp	Flagellicaudata Lourinha	Titanosauriformes Tendaguru	-1.82368	1
Sp	Flagellicaudata Lourinha	Camarasauridae Lourinha	0	1		Sp	Camarasauridae Morrison	Titanosauriformes Lourinha	-1.01049	1		Sp	Flagellicaudata Lourinha	Camarasauridae Lourinha	-0.699062	1
Sp	Flagellicaudata Lourinha	Camarasauridae Morrison	0.447278	1		Sp	Camarasauridae Morrison	Camarasauridae Lourinha	-1.31269	1		Sp	Flagellicaudata Lourinha	Camarasauridae Morrison	-0.31952	1
Sp	Flagellicaudata Morrison	Titanosauriformes Lourinha	2.32316	0.423577		Sp	Camarasauridae Morrison	Titanosauriformes Tendaguru	-1.68494	1		Sp	Flagellicaudata Morrison	Titanosauriformes Lourinha	1.10723	1
Sp	Flagellicaudata Morrison	Titanosauriformes Tendaguru	0.0371391	1		Sp	Turiasauria Lourinha	Titanosauriformes Lourinha	-1.64479	1		Sp	Flagellicaudata Morrison	Titanosauriformes Tendaguru	-0.303946	1
Sp	Flagellicaudata Morrison	Camarasauridae Lourinha	1.25437	1		Sp	Turiasauria Lourinha	Camarasauridae Lourinha	-1.94895	0.769515		Sp	Flagellicaudata Morrison	Camarasauridae Lourinha	0.621389	1
Sp	Flagellicaudata Morrison	Camarasauridae Morrison	1.86893	1		Sp	Turiasauria Lourinha	Titanosauriformes Tendaguru	-2.2774	0.341433		Sp	Flagellicaudata Morrison	Camarasauridae Morrison	1.21642	1
Sp	Flagellicaudata Morrison	Flagellicaudata Lourinha	1.56132	1		Sp	Turiasauria Lourinha	Flagellicaudata Morrison	-1.6004	1		Sp	Flagellicaudata Morrison	Flagellicaudata Lourinha	1.33987	1
Sp	Turiasauria Lourinha	Titanosauriformes Lourinha	0.152564	1								Sp	Turiasauria Lourinha	Titanosauriformes Lourinha	-0.998473	1
Sp	Turiasauria Lourinha	Titanosauriformes Tendaguru	-2.58674	0.203468								Sp	Turiasauria Lourinha	Titanosauriformes Tendaguru	-3.09559	0.0412479
Sp	Turiasauria Lourinha	Camarasauridae Lourinha	-1.0828	1								Sp	Turiasauria Lourinha	Camarasauridae Lourinha	-1.77476	1
Sp	Turiasauria Lourinha	Camarasauridae Morrison	-0.705887	1								Sp	Turiasauria Lourinha	Camarasauridae Morrison	-1.5634	1
Sp	Turiasauria Lourinha	Flagellicaudata Lourinha	-1.26602	1								Sp	Turiasauria Lourinha	Flagellicaudata Lourinha	-1.02916	1
Sp	Turiasauria Lourinha	Flagellicaudata Morrison	-2.65677	0.165677								Sp	Turiasauria Lourinha	Flagellicaudata Morrison	-2.43976	0.308637
Sq	Titanosauriformes Tendaguru	Titanosauriformes Lourinha	1.52304	1		Sq	Camarasauridae Lourinha	Titanosauriformes Lourinha	1.70102	1		Sq	Titanosauriformes Tendaguru	Titanosauriformes Lourinha	1.39001	1
Sq	Camarasauridae Lourinha	Titanosauriformes Lourinha	1.61889	1		Sq	Flagellicaudata Morrison	Titanosauriformes Lourinha	0.974477	1		Sq	Camarasauridae Lourinha	Titanosauriformes Lourinha	1.73249	1
Sq	Camarasauridae Lourinha	Titanosauriformes Tendaguru	0.246586	1		Sq	Flagellicaudata Morrison	Camarasauridae Morrison	0.843922	1		Sq	Camarasauridae Lourinha	Titanosauriformes Tendaguru	0.560129	1
Sq	Camarasauridae Morrison	Titanosauriformes Lourinha	1.03405	1		Sq	Titanosauriformes Tendaguru	Titanosauriformes Lourinha	1.05836	1		Sq	Camarasauridae Morrison	Titanosauriformes Lourinha	1.00976	1
Sq	Camarasauridae Morrison	Titanosauriformes Tendaguru	-0.520849	1		Sq	Camarasauridae Lourinha	Titanosauriformes Tendaguru	0.871598	1		Sq	Camarasauridae Morrison	Titanosauriformes Tendaguru	-0.545931	1
Sq	Camarasauridae Morrison	Camarasauridae Lourinha	-0.724002	1		Sq	Camarasauridae Morrison	Titanosauriformes Lourinha	0.353064	1		Sq	Camarasauridae Morrison	Camarasauridae Lourinha	-1.05946	1
Sq	Flagellicaudata Lourinha	Titanosauriformes Lourinha	1.31852	1		Sq	Flagellicaudata Morrison	Titanosauriformes Tendaguru	0.253045	1		Sq	Flagellicaudata Lourinha	Titanosauriformes Lourinha	0.49934	1
Sq	Flagellicaudata Lourinha	Titanosauriformes Tendaguru	-0.294161	1		Sq	Turiasauria Lourinha	Titanosauriformes Lourinha	0	1		Sq	Flagellicaudata Lourinha	Titanosauriformes Tendaguru	-0.946574	1
Sq	Flagellicaudata Lourinha	Camarasauridae Lourinha	-0.539796	1		Sq	Flagellicaudata Morrison	Camarasauridae Lourinha	-0.177822	1		Sq	Flagellicaudata Lourinha	Camarasauridae Lourinha	-1.35929	1
Sq	Flagellicaudata Lourinha	Camarasauridae Morrison	0.23501	1		Sq	Turiasauria Lourinha	Camarasauridae Morrison	-0.393334	1		Sq	Flagellicaudata Lourinha	Camarasauridae Morrison	-0.498899	1
Sq	Flagellicaudata Morrison	Titanosauriformes Lourinha	2.19683	0.588685		Sq	Camarasauridae Morrison	Titanosauriformes Tendaguru	-1.02987	1		Sq	Flagellicaudata Morrison	Titanosauriformes Lourinha	1.54144	1
Sq	Flagellicaudata Morrison	Titanosauriformes Tendaguru	0.854199	1		Sq	Turiasauria Lourinha	Titanosauriformes Tendaguru	-1.19493	1		Sq	Flagellicaudata Morrison	Titanosauriformes Tendaguru	0.321314	1
Sq	Flagellicaudata Morrison	Camarasauridae Lourinha	0.439566	1		Sq	Turiasauria Lourinha	Flagellicaudata Morrison	-1.02247	1		Sq	Flagellicaudata Morrison	Camarasauridae Lourinha	-0.194184	1
Sq	Flagellicaudata Morrison	Camarasauridae Morrison	1.36121	1		Sq	Camarasauridae Morrison	Camarasauridae Lourinha	-1.85293	0.958375		Sq	Flagellicaudata Morrison	Camarasauridae Morrison	0.812813	1
Sq	Flagellicaudata Morrison	Flagellicaudata Lourinha	1.22513	1		Sq	Turiasauria Lourinha	Camarasauridae Lourinha	-1.88608	0.889255		Sq	Flagellicaudata Morrison	Flagellicaudata Lourinha	1.14569	1
Sq	Turiasauria Lourinha	Titanosauriformes Lourinha	-0.0508548	1								Sq	Turiasauria Lourinha	Titanosauriformes Lourinha	-0.247223	1
Sq	Turiasauria Lourinha	Titanosauriformes Tendaguru	-2.05276	0.842019								Sq	Turiasauria Lourinha	Titanosauriformes Tendaguru	-2.01726	0.917046
Sq	Turiasauria Lourinha	Camarasauridae Lourinha	-2.06949	0.808498								Sq	Turiasauria Lourinha	Camarasauridae Lourinha	-2.31885	0.428464
Sq	Turiasauria Lourinha	Camarasauridae Morrison	-1.41177	1								Sq	Turiasauria Lourinha	Camarasauridae Morrison	-1.58697	1
Sq	Turiasauria Lourinha	Flagellicaudata Lourinha	-1.82702	1								Sq	Turiasauria Lourinha	Flagellicaudata Lourinha	-0.888102	1
Sq	Turiasauria Lourinha	Flagellicaudata Morrison	-2.89312	0.0801019								Sq	Turiasauria Lourinha	Flagellicaudata Morrison	-2.09719	0.755518
Ssk	Titanosauriformes Tendaguru	Titanosauriformes Lourinha	1.21422	1		Ssk	Flagellicaudata Morrison	Titanosauriformes Lourinha	2.29474	0.326224		Ssk	Titanosauriformes Tendaguru	Titanosauriformes Lourinha	2.48724	0.27035
Ssk	Camarasauridae Lourinha	Titanosauriformes Lourinha	-0.246586	1		Ssk	Titanosauriformes Tendaguru	Titanosauriformes Lourinha	2.07071	0.575791		Ssk	Camarasauridae Lourinha	Titanosauriformes Lourinha	0.751181	1
Ssk	Camarasauridae Lourinha	Titanosauriformes Tendaguru	-1.77971	1		Ssk	Flagellicaudata Morrison	Camarasauridae Lourinha	1.46703	1		Ssk	Camarasauridae Lourinha	Titanosauriformes Tendaguru	-1.88881	1
Ssk	Camarasauridae Morrison	Titanosauriformes Lourinha	-0.525499	1		Ssk	Flagellicaudata Morrison	Camarasauridae Morrison	1.47913	1		Ssk	Camarasauridae Morrison	Titanosauriformes Lourinha	1.04859	1
Ssk	Camarasauridae Morrison	Titanosauriformes Tendaguru	-2.28036	0.474319		Ssk	Camarasauridae Morrison	Titanosauriformes Lourinha	1.54618	1		Ssk	Camarasauridae Morrison	Titanosauriformes Tendaguru	-2.0096	0.933938
Ssk	Camarasauridae Morrison	Camarasauridae Lourinha	-0.249877	1		Ssk	Camarasauridae Lourinha	Titanosauriformes Lourinha	1.16682	1		Ssk	Camarasauridae Morrison	Camarasauridae Lourinha	0.218619	1
Ssk	Flagellicaudata Lourinha	Titanosauriformes Lourinha	-0.647275	1		Ssk	Turiasauria Lourinha	Titanosauriformes Lourinha	1.16682	1		Ssk	Flagellicaudata Lourinha	Titanosauriformes Lourinha	-0.23013	1
Ssk	Flagellicaudata Lourinha	Titanosauriformes Tendaguru	-2.64745	0.170312		Ssk	Flagellicaudata Morrison	Titanosauriformes Tendaguru	0.955947	1		Ssk	Flagellicaudata Lourinha	Titanosauriformes Tendaguru	-3.16972	0.0320429
Ssk	Flagellicaudata Lourinha	Camarasauridae Lourinha	-0.373705	1		Ssk	Camarasauridae Morrison	Camarasauridae Lourinha	0.156386	1		Ssk	Flagellicaudata Lourinha	Camarasauridae Lourinha	-1.12627	1
Ssk	Flagellicaudata Lourinha	Camarasauridae Morrison	-0.0682288	1		Ssk	Turiasauria Lourinha	Camarasauridae Lourinha	0	1		Ssk	Flagellicaudata Lourinha	Camarasauridae Morrison	-1.54154	1
Ssk	Flagellicaudata Morrison	Titanosauriformes Lourinha	0.119317	1		Ssk	Turiasauria Lourinha	Camarasauridae Morrison	-0.156386	1		Ssk	Flagellicaudata Morrison	Titanosauriformes Lourinha	1.15065	1
Ssk	Flagellicaudata Morrison	Titanosauriformes Tendaguru	-1.41128	1		Ssk	Camarasauridae Morrison	Titanosauriformes Tendaguru	-0.861041	1		Ssk	Flagellicaudata Morrison	Titanosauriformes Tendaguru	-1.38947	1
Ssk	Flagellicaudata Morrison	Camarasauridae Lourinha	0.525335	1		Ssk	Camarasauridae Lourinha	Titanosauriformes Tendaguru	-0.843482	1		Ssk	Flagellicaudata Morrison	Camarasauridae Lourinha	0.427205	1
Ssk	Flagellicaudata Morrison	Camarasauridae Morrison	0.914768	1		Ssk	Turiasauria Lourinha	Titanosauriformes Tendaguru	-0.843482	1		Ssk	Flagellicaudata Morrison	Camarasauridae Morrison	0.263464	1
Ssk	Flagellicaudata Morrison	Flagellicaudata Lourinha	1.13462	1		Ssk	Turiasauria Lourinha	Flagellicaudata Morrison	-1.46703	1		Ssk	Flagellicaudata Morrison	Flagellicaudata Lourinha	1.57289	1
Ssk	Turiasauria Lourinha	Titanosauriformes Lourinha	0.0169516	1								Ssk	Turiasauria Lourinha	Titanosauriformes Lourinha	1.04063	1
Ssk	Turiasauria Lourinha	Titanosauriformes Tendaguru	-1.44875	1								Ssk	Turiasauria Lourinha	Titanosauriformes Tendaguru	-1.64286	1
Ssk	Turiasauria Lourinha	Camarasauridae Lourinha	0.390833	1								Ssk	Turiasauria Lourinha	Camarasauridae Lourinha	0.28068	1
Ssk	Turiasauria Lourinha	Camarasauridae Morrison	0.747409	1								Ssk	Turiasauria Lourinha	Camarasauridae Morrison	0.0867151	1
Ssk	Turiasauria Lourinha	Flagellicaudata Lourinha	0.932461	1								Ssk	Turiasauria Lourinha	Flagellicaudata Lourinha	1.46961	1
Ssk	Turiasauria Lourinha	Flagellicaudata Morrison	-0.0831607	1								Ssk	Turiasauria Lourinha	Flagellicaudata Morrison	-0.145378	1
Sv	Titanosauriformes Tendaguru	Titanosauriformes Lourinha	1.67745	1		Sv	Camarasauridae Lourinha	Titanosauriformes Lourinha	1.11059	1		Sv	Titanosauriformes Tendaguru	Titanosauriformes Lourinha	1.25357	1
Sv	Camarasauridae Lourinha	Titanosauriformes Lourinha	1.03995	1		Sv	Camarasauridae Lourinha	Titanosauriformes Tendaguru	0.702902	1		Sv	Camarasauridae Lourinha	Titanosauriformes Lourinha	1.02039	1
Sv	Camarasauridae Lourinha	Titanosauriformes Tendaguru	-0.56822	1		Sv	Titanosauriformes Tendaguru	Titanosauriformes Lourinha	0.561392	1		Sv	Camarasauridae Lourinha	Titanosauriformes Tendaguru	-0.138947	1
Sv	Camarasauridae Morrison	Titanosauriformes Lourinha	1.20356	1		Sv	Flagellicaudata Morrison	Camarasauridae Morrison	0	1		Sv	Camarasauridae Morrison	Titanosauriformes Lourinha	0.679644	1
Sv	Camarasauridae Morrison	Titanosauriformes Tendaguru	-0.494588	1		Sv	Flagellicaudata Morrison	Titanosauriformes Lourinha	-0.0314347	1		Sv	Camarasauridae Morrison	Titanosauriformes Tendaguru	-0.802532	1
Sv	Camarasauridae Morrison	Camarasauridae Lourinha	0.0704781	1		Sv	Camarasauridae Morrison	Titanosauriformes Lourinha	-0.15827	1		Sv	Camarasauridae Morrison	Camarasauridae Lourinha	-0.521321	1
Sv	Flagellicaudata Lourinha	Titanosauriformes Lourinha	1.6062	1		Sv	Flagellicaudata Morrison	Titanosauriformes Tendaguru	-0.534205	1		Sv	Flagellicaudata Lourinha	Titanosauriformes Lourinha	0.568813	1
Sv	Flagellicaudata Lourinha	Titanosauriformes Tendaguru	-0.119604	1		Sv	Turiasauria Lourinha	Flagellicaudata Morrison	-0.533465	1		Sv	Flagellicaudata Lourinha	Titanosauriformes Tendaguru	-0.703418	1
Sv	Flagellicaudata Lourinha	Camarasauridae Lourinha	0.45675	1		Sv	Turiasauria Lourinha	Camarasauridae Morrison	-0.980966	1		Sv	Flagellicaudata Lourinha	Camarasauridae Lourinha	-0.48546	1
Sv	Flagellicaudata Lourinha	Camarasauridae Morrison	0.371468	1		Sv	Camarasauridae Morrison	Titanosauriformes Tendaguru	-1.17844	1		Sv	Flagellicaudata Lourinha	Camarasauridae Morrison	-0.028028	1
Sv	Flagellicaudata Morrison	Titanosauriformes Lourinha	2.43546	0.312328		Sv	Turiasauria Lourinha	Titanosauriformes Lourinha	-0.885656	1		Sv	Flagellicaudata Morrison	Titanosauriformes Lourinha	1.40249	1
Sv	Flagellicaudata Morrison	Titanosauriformes Tendaguru	0.965616	1		Sv	Flagellicaudata Morrison	Camarasauridae Lourinha	-0.978019	1		Sv	Flagellicaudata Morrison	Titanosauriformes Tendaguru	0.303946	1
Sv	Flagellicaudata Morrison	Camarasauridae Lourinha	1.43663	1		Sv	Camarasauridae Morrison	Camarasauridae Lourinha	-1.79607	1		Sv	Flagellicaudata Morrison	Camarasauridae Lourinha	0.407786	1
Sv	Flagellicaudata Morrison	Camarasauridae Morrison	1.43999	1		Sv	Turiasauria Lourinha	Titanosauriformes Tendaguru	-1.85566	0.952528		Sv	Flagellicaudata Morrison	Camarasauridae Morrison	1.01461	1
Sv	Flagellicaudata Morrison	Flagellicaudata Lourinha	1.16695	1		Sv	Turiasauria Lourinha	Camarasauridae Lourinha	-2.32617	0.300142		Sv	Flagellicaudata Morrison	Flagellicaudata Lourinha	0.912664	1
Sv	Turiasauria Lourinha	Titanosauriformes Lourinha	-0.152564	1								Sv	Turiasauria Lourinha	Titanosauriformes Lourinha	-0.806827	1
Sv	Turiasauria Lourinha	Titanosauriformes Tendaguru	-2.37665	0.366887								Sv	Turiasauria Lourinha	Titanosauriformes Tendaguru	-2.5652	0.216544
Sv	Turiasauria Lourinha	Camarasauridae Lourinha	-1.49285	1								Sv	Turiasauria Lourinha	Camarasauridae Lourinha	-2.1231	0.708663
Sv	Turiasauria Lourinha	Camarasauridae Morrison	-1.74396	1								Sv	Turiasauria Lourinha	Camarasauridae Morrison	-1.92373	1
Sv	Turiasauria Lourinha	Flagellicaudata Lourinha	-2.32736	0.418867								Sv	Turiasauria Lourinha	Flagellicaudata Lourinha	-1.59916	1
Sv	Turiasauria Lourinha	Flagellicaudata Morrison	-3.32205	0.0187651								Sv	Turiasauria Lourinha	Flagellicaudata Morrison	-2.56643	0.21578
Sz	Titanosauriformes Tendaguru	Titanosauriformes Lourinha	1.94416	1		Sz	Camarasauridae Lourinha	Titanosauriformes Lourinha	1.02624	1		Sz	Titanosauriformes Tendaguru	Titanosauriformes Lourinha	1.3957	1
Sz	Camarasauridae Lourinha	Titanosauriformes Lourinha	1.36158	1		Sz	Titanosauriformes Tendaguru	Titanosauriformes Lourinha	0.542986	1		Sz	Camarasauridae Lourinha	Titanosauriformes Lourinha	1.06381	1
Sz	Camarasauridae Lourinha	Titanosauriformes Tendaguru	-0.47173	1		Sz	Camarasauridae Lourinha	Titanosauriformes Tendaguru	0.618554	1		Sz	Camarasauridae Lourinha	Titanosauriformes Tendaguru	-0.247499	1
Sz	Camarasauridae Morrison	Titanosauriformes Lourinha	0.96624	1		Sz	Flagellicaudata Morrison	Camarasauridae Morrison	0.281307	1		Sz	Camarasauridae Morrison	Titanosauriformes Lourinha	0.572843	1
Sz	Camarasauridae Morrison	Titanosauriformes Tendaguru	-1.13361	1		Sz	Flagellicaudata Morrison	Titanosauriformes Lourinha	0	1		Sz	Camarasauridae Morrison	Titanosauriformes Tendaguru	-1.14292	1
Sz	Camarasauridae Morrison	Camarasauridae Lourinha	-0.493347	1		Sz	Camarasauridae Morrison	Titanosauriformes Lourinha	-0.328715	1		Sz	Camarasauridae Morrison	Camarasauridae Lourinha	-0.700701	1
Sz	Flagellicaudata Lourinha	Titanosauriformes Lourinha	1.6062	1		Sz	Flagellicaudata Morrison	Titanosauriformes Tendaguru	-0.309277	1		Sz	Flagellicaudata Lourinha	Titanosauriformes Lourinha	0.490656	1
Sz	Flagellicaudata Lourinha	Titanosauriformes Tendaguru	-0.488114	1		Sz	Turiasauria Lourinha	Camarasauridae Morrison	-1.04731	1		Sz	Flagellicaudata Lourinha	Titanosauriformes Tendaguru	-0.963943	1
Sz	Flagellicaudata Lourinha	Camarasauridae Lourinha	0.0415227	1		Sz	Camarasauridae Morrison	Titanosauriformes Tendaguru	-1.3878	1		Sz	Flagellicaudata Lourinha	Camarasauridae Lourinha	-0.621389	1
Sz	Flagellicaudata Lourinha	Camarasauridae Morrison	0.689869	1		Sz	Flagellicaudata Morrison	Camarasauridae Lourinha	-0.711287	1		Sz	Flagellicaudata Lourinha	Camarasauridae Morrison	-0.00560561	1
Sz	Flagellicaudata Morrison	Titanosauriformes Lourinha	2.4495	0.300415		Sz	Turiasauria Lourinha	Titanosauriformes Lourinha	-1.08247	1		Sz	Flagellicaudata Morrison	Titanosauriformes Lourinha	1.32434	1
Sz	Flagellicaudata Morrison	Titanosauriformes Tendaguru	0.631364	1		Sz	Turiasauria Lourinha	Flagellicaudata Morrison	-0.889108	1		Sz	Flagellicaudata Morrison	Titanosauriformes Tendaguru	0.0434208	1
Sz	Flagellicaudata Morrison	Camarasauridae Lourinha	1.05067	1		Sz	Camarasauridae Morrison	Camarasauridae Lourinha	-1.88137	0.898827		Sz	Flagellicaudata Morrison	Camarasauridae Lourinha	0.271857	1
Sz	Flagellicaudata Morrison	Camarasauridae Morrison	1.76388	1		Sz	Turiasauria Lourinha	Titanosauriformes Tendaguru	-2.08059	0.562072		Sz	Flagellicaudata Morrison	Camarasauridae Morrison	1.03704	1
Sz	Flagellicaudata Morrison	Flagellicaudata Lourinha	1.18634	1		Sz	Turiasauria Lourinha	Camarasauridae Lourinha	-2.45191	0.213151		Sz	Flagellicaudata Morrison	Flagellicaudata Lourinha	0.912664	1
Sz	Turiasauria Lourinha	Titanosauriformes Lourinha	-0.0169516	1								Sz	Turiasauria Lourinha	Titanosauriformes Lourinha	-0.925648	1
Sz	Turiasauria Lourinha	Titanosauriformes Tendaguru	-2.53421	0.23667								Sz	Turiasauria Lourinha	Titanosauriformes Tendaguru	-2.88695	0.08169
Sz	Turiasauria Lourinha	Camarasauridae Lourinha	-1.72351	1								Sz	Turiasauria Lourinha	Camarasauridae Lourinha	-2.30734	0.441757
Sz	Turiasauria Lourinha	Camarasauridae Morrison	-1.2872	1								Sz	Turiasauria Lourinha	Camarasauridae Morrison	-1.95067	1
Sz	Turiasauria Lourinha	Flagellicaudata Lourinha	-2.14542	0.670309								Sz	Turiasauria Lourinha	Flagellicaudata Lourinha	-1.64234	1
Sz	Turiasauria Lourinha	Flagellicaudata Morrison	-3.16449	0.0326251								Sz	Turiasauria Lourinha	Flagellicaudata Morrison	-2.60961	0.190356
Vm	Titanosauriformes Tendaguru	Titanosauriformes Lourinha	1.59323	1		Vm	Flagellicaudata Morrison	Camarasauridae Morrison	0.753177	1		Vm	Titanosauriformes Tendaguru	Titanosauriformes Lourinha	1.10007	1
Vm	Camarasauridae Lourinha	Titanosauriformes Lourinha	1.51168	1		Vm	Flagellicaudata Morrison	Titanosauriformes Lourinha	0.53439	1		Vm	Camarasauridae Lourinha	Titanosauriformes Lourinha	1.04644	1
Vm	Camarasauridae Lourinha	Titanosauriformes Tendaguru	0.0321634	1		Vm	Camarasauridae Lourinha	Titanosauriformes Lourinha	0.660728	1		Vm	Camarasauridae Lourinha	Titanosauriformes Tendaguru	0.0347367	1
Vm	Camarasauridae Morrison	Titanosauriformes Lourinha	0.898434	1		Vm	Titanosauriformes Tendaguru	Titanosauriformes Lourinha	0.598205	1		Vm	Camarasauridae Morrison	Titanosauriformes Lourinha	0.689353	1
Vm	Camarasauridae Morrison	Titanosauriformes Tendaguru	-0.783462	1		Vm	Flagellicaudata Morrison	Titanosauriformes Tendaguru	0.112464	1		Vm	Camarasauridae Morrison	Titanosauriformes Tendaguru	-0.577352	1
Vm	Camarasauridae Morrison	Camarasauridae Lourinha	-0.74963	1		Vm	Camarasauridae Lourinha	Titanosauriformes Tendaguru	0.0984063	1		Vm	Camarasauridae Morrison	Camarasauridae Lourinha	-0.543744	1
Vm	Flagellicaudata Lourinha	Titanosauriformes Lourinha	0.9829	1		Vm	Flagellicaudata Morrison	Camarasauridae Lourinha	0	1		Vm	Flagellicaudata Lourinha	Titanosauriformes Lourinha	-0.108552	1
Vm	Flagellicaudata Lourinha	Titanosauriformes Tendaguru	-0.843693	1		Vm	Camarasauridae Morrison	Titanosauriformes Lourinha	-0.0852223	1		Vm	Flagellicaudata Lourinha	Titanosauriformes Tendaguru	-1.42855	1
Vm	Flagellicaudata Lourinha	Camarasauridae Lourinha	-0.788932	1		Vm	Camarasauridae Morrison	Titanosauriformes Tendaguru	-1.13117	1		Vm	Flagellicaudata Lourinha	Camarasauridae Lourinha	-1.32045	1
Vm	Flagellicaudata Lourinha	Camarasauridae Morrison	0	1		Vm	Camarasauridae Morrison	Camarasauridae Lourinha	-1.10418	1		Vm	Flagellicaudata Lourinha	Camarasauridae Morrison	-0.96977	1
Vm	Flagellicaudata Morrison	Titanosauriformes Lourinha	2.21087	0.567947		Vm	Turiasauria Lourinha	Camarasauridae Morrison	-1.21791	1		Vm	Flagellicaudata Morrison	Titanosauriformes Lourinha	1.13328	1
Vm	Flagellicaudata Morrison	Titanosauriformes Tendaguru	0.77992	1		Vm	Turiasauria Lourinha	Titanosauriformes Lourinha	-0.998121	1		Vm	Flagellicaudata Morrison	Titanosauriformes Tendaguru	0.143289	1
Vm	Flagellicaudata Morrison	Camarasauridae Lourinha	0.589662	1		Vm	Turiasauria Lourinha	Titanosauriformes Tendaguru	-2.03842	0.622626		Vm	Flagellicaudata Morrison	Camarasauridae Lourinha	0.0776736	1
Vm	Flagellicaudata Morrison	Camarasauridae Morrison	1.55379	1		Vm	Turiasauria Lourinha	Camarasauridae Lourinha	-1.94895	0.769515		Vm	Flagellicaudata Morrison	Camarasauridae Morrison	0.655856	1
Vm	Flagellicaudata Morrison	Flagellicaudata Lourinha	1.69708	1		Vm	Turiasauria Lourinha	Flagellicaudata Morrison	-1.42257	1		Vm	Flagellicaudata Morrison	Flagellicaudata Lourinha	1.41754	1
Vm	Turiasauria Lourinha	Titanosauriformes Lourinha	0	1								Vm	Turiasauria Lourinha	Titanosauriformes Lourinha	-0.741668	1
Vm	Turiasauria Lourinha	Titanosauriformes Tendaguru	-2.00899	0.935306								Vm	Turiasauria Lourinha	Titanosauriformes Tendaguru	-2.29805	0.452735
Vm	Turiasauria Lourinha	Camarasauridae Lourinha	-1.82602	1								Vm	Turiasauria Lourinha	Camarasauridae Lourinha	-2.07991	0.788202
Vm	Turiasauria Lourinha	Camarasauridae Morrison	-1.12111	1								Vm	Turiasauria Lourinha	Camarasauridae Morrison	-1.84964	1
Vm	Turiasauria Lourinha	Flagellicaudata Lourinha	-1.26602	1								Vm	Turiasauria Lourinha	Flagellicaudata Lourinha	-0.689466	1
Vm	Turiasauria Lourinha	Flagellicaudata Morrison	-2.77932	0.114393								Vm	Turiasauria Lourinha	Flagellicaudata Morrison	-2.18067	0.613363
Vmc	Titanosauriformes Tendaguru	Titanosauriformes Lourinha	1.70553	1		Vmc	Camarasauridae Lourinha	Titanosauriformes Lourinha	1.8416	0.982998		Vmc	Titanosauriformes Tendaguru	Titanosauriformes Lourinha	1.58899	1
Vmc	Camarasauridae Lourinha	Titanosauriformes Lourinha	1.55456	1		Vmc	Flagellicaudata Morrison	Titanosauriformes Lourinha	1.28882	1		Vmc	Camarasauridae Lourinha	Titanosauriformes Lourinha	1.74118	1
Vmc	Camarasauridae Lourinha	Titanosauriformes Tendaguru	0	1		Vmc	Titanosauriformes Tendaguru	Titanosauriformes Lourinha	1.44489	1		Vmc	Camarasauridae Lourinha	Titanosauriformes Tendaguru	0.343025	1
Vmc	Camarasauridae Morrison	Titanosauriformes Lourinha	0.96624	1		Vmc	Flagellicaudata Morrison	Camarasauridae Morrison	1.00726	1		Vmc	Camarasauridae Morrison	Titanosauriformes Lourinha	1.13598	1
Vmc	Camarasauridae Morrison	Titanosauriformes Tendaguru	-0.835984	1		Vmc	Camarasauridae Morrison	Titanosauriformes Lourinha	0.620906	1		Vmc	Camarasauridae Morrison	Titanosauriformes Tendaguru	-0.650666	1
Vmc	Camarasauridae Morrison	Camarasauridae Lourinha	-0.724002	1		Vmc	Camarasauridae Lourinha	Titanosauriformes Tendaguru	0.604496	1		Vmc	Camarasauridae Morrison	Camarasauridae Lourinha	-0.924925	1
Vmc	Flagellicaudata Lourinha	Titanosauriformes Lourinha	1.36647	1		Vmc	Flagellicaudata Morrison	Titanosauriformes Tendaguru	0.309277	1		Vmc	Flagellicaudata Lourinha	Titanosauriformes Lourinha	0.594866	1
Vmc	Flagellicaudata Lourinha	Titanosauriformes Tendaguru	-0.481649	1		Vmc	Turiasauria Lourinha	Titanosauriformes Lourinha	0.323335	1		Vmc	Flagellicaudata Lourinha	Titanosauriformes Tendaguru	-1.05513	1
Vmc	Flagellicaudata Lourinha	Camarasauridae Lourinha	-0.401386	1		Vmc	Flagellicaudata Morrison	Camarasauridae Lourinha	0	1		Vmc	Flagellicaudata Lourinha	Camarasauridae Lourinha	-1.2622	1
Vmc	Flagellicaudata Lourinha	Camarasauridae Morrison	0.38663	1		Vmc	Turiasauria Lourinha	Camarasauridae Morrison	-0.213253	1		Vmc	Flagellicaudata Lourinha	Camarasauridae Morrison	-0.521321	1
Vmc	Flagellicaudata Morrison	Titanosauriformes Lourinha	2.32316	0.423577		Vmc	Camarasauridae Morrison	Titanosauriformes Tendaguru	-1.22572	1		Vmc	Flagellicaudata Morrison	Titanosauriformes Lourinha	1.74118	1
Vmc	Flagellicaudata Morrison	Titanosauriformes Tendaguru	0.77992	1		Vmc	Turiasauria Lourinha	Titanosauriformes Tendaguru	-1.18088	1		Vmc	Flagellicaudata Morrison	Titanosauriformes Tendaguru	0.343025	1
Vmc	Flagellicaudata Morrison	Camarasauridae Lourinha	0.66471	1		Vmc	Camarasauridae Morrison	Camarasauridae Lourinha	-1.72972	1		Vmc	Flagellicaudata Morrison	Camarasauridae Lourinha	0	1
Vmc	Flagellicaudata Morrison	Camarasauridae Morrison	1.60632	1		Vmc	Turiasauria Lourinha	Flagellicaudata Morrison	-1.06693	1		Vmc	Flagellicaudata Morrison	Camarasauridae Morrison	0.924925	1
Vmc	Flagellicaudata Morrison	Flagellicaudata Lourinha	1.33504	1		Vmc	Turiasauria Lourinha	Camarasauridae Lourinha	-1.63461	1		Vmc	Flagellicaudata Morrison	Flagellicaudata Lourinha	1.2622	1
Vmc	Turiasauria Lourinha	Titanosauriformes Lourinha	0.0169516	1								Vmc	Turiasauria Lourinha	Titanosauriformes Lourinha	-0.00574936	1
Vmc	Turiasauria Lourinha	Titanosauriformes Tendaguru	-2.06151	0.824341								Vmc	Turiasauria Lourinha	Titanosauriformes Tendaguru	-1.94901	1
Vmc	Turiasauria Lourinha	Camarasauridae Lourinha	-1.80039	1								Vmc	Turiasauria Lourinha	Camarasauridae Lourinha	-2.05688	0.833645
Vmc	Turiasauria Lourinha	Camarasauridae Morrison	-1.12111	1								Vmc	Turiasauria Lourinha	Camarasauridae Morrison	-1.42196	1
Vmc	Turiasauria Lourinha	Flagellicaudata Lourinha	-1.66023	1								Vmc	Turiasauria Lourinha	Flagellicaudata Lourinha	-0.72689	1
Vmc	Turiasauria Lourinha	Flagellicaudata Morrison	-2.83184	0.0971895								Vmc	Turiasauria Lourinha	Flagellicaudata Morrison	-2.05688	0.833645
Vv	Titanosauriformes Tendaguru	Titanosauriformes Lourinha	1.7336	1		Vv	Camarasauridae Lourinha	Titanosauriformes Lourinha	1.36363	1		Vv	Titanosauriformes Tendaguru	Titanosauriformes Lourinha	1.31611	1
Vv	Camarasauridae Lourinha	Titanosauriformes Lourinha	1.46879	1		Vv	Flagellicaudata Morrison	Titanosauriformes Lourinha	0.974477	1		Vv	Camarasauridae Lourinha	Titanosauriformes Lourinha	1.41118	1
Vv	Camarasauridae Lourinha	Titanosauriformes Tendaguru	-0.0964901	1		Vv	Flagellicaudata Morrison	Camarasauridae Morrison	1.02541	1		Vv	Camarasauridae Lourinha	Titanosauriformes Tendaguru	0.243157	1
Vv	Camarasauridae Morrison	Titanosauriformes Lourinha	1.06795	1		Vv	Titanosauriformes Tendaguru	Titanosauriformes Lourinha	0.947924	1		Vv	Camarasauridae Morrison	Titanosauriformes Lourinha	0.8447	1
Vv	Camarasauridae Morrison	Titanosauriformes Tendaguru	-0.739693	1		Vv	Camarasauridae Lourinha	Titanosauriformes Tendaguru	0.57638	1		Vv	Camarasauridae Morrison	Titanosauriformes Tendaguru	-0.666377	1
Vv	Camarasauridae Morrison	Camarasauridae Lourinha	-0.506161	1		Vv	Flagellicaudata Morrison	Titanosauriformes Tendaguru	0.337393	1		Vv	Camarasauridae Morrison	Camarasauridae Lourinha	-0.835235	1
Vv	Flagellicaudata Lourinha	Titanosauriformes Lourinha	1.29455	1		Vv	Camarasauridae Morrison	Titanosauriformes Lourinha	0.109572	1		Vv	Flagellicaudata Lourinha	Titanosauriformes Lourinha	0.178025	1
Vv	Flagellicaudata Lourinha	Titanosauriformes Tendaguru	-0.617415	1		Vv	Flagellicaudata Morrison	Camarasauridae Lourinha	0	1		Vv	Flagellicaudata Lourinha	Titanosauriformes Tendaguru	-1.26355	1
Vv	Flagellicaudata Lourinha	Camarasauridae Lourinha	-0.373705	1		Vv	Turiasauria Lourinha	Titanosauriformes Lourinha	-0.0702902	1		Vv	Flagellicaudata Lourinha	Camarasauridae Lourinha	-1.35929	1
Vv	Flagellicaudata Lourinha	Camarasauridae Morrison	0.159201	1		Vv	Turiasauria Lourinha	Camarasauridae Morrison	-0.336466	1		Vv	Flagellicaudata Lourinha	Camarasauridae Morrison	-0.723123	1
Vv	Flagellicaudata Morrison	Titanosauriformes Lourinha	2.35124	0.392931		Vv	Camarasauridae Morrison	Titanosauriformes Tendaguru	-1.20546	1		Vv	Flagellicaudata Morrison	Titanosauriformes Lourinha	1.51539	1
Vv	Flagellicaudata Morrison	Titanosauriformes Tendaguru	0.77992	1		Vv	Turiasauria Lourinha	Titanosauriformes Tendaguru	-1.27928	1		Vv	Flagellicaudata Morrison	Titanosauriformes Tendaguru	0.373419	1
Vv	Flagellicaudata Morrison	Camarasauridae Lourinha	0.804084	1		Vv	Camarasauridae Morrison	Camarasauridae Lourinha	-1.68233	1		Vv	Flagellicaudata Morrison	Camarasauridae Lourinha	0.097092	1
Vv	Flagellicaudata Morrison	Camarasauridae Morrison	1.51002	1		Vv	Turiasauria Lourinha	Flagellicaudata Morrison	-1.15584	1		Vv	Flagellicaudata Morrison	Camarasauridae Morrison	0.96977	1
Vv	Flagellicaudata Morrison	Flagellicaudata Lourinha	1.47081	1		Vv	Turiasauria Lourinha	Camarasauridae Lourinha	-1.69748	1		Vv	Flagellicaudata Morrison	Flagellicaudata Lourinha	1.4758	1
Vv	Turiasauria Lourinha	Titanosauriformes Lourinha	0.0169516	1								Vv	Turiasauria Lourinha	Titanosauriformes Lourinha	-0.274053	1
Vv	Turiasauria Lourinha	Titanosauriformes Tendaguru	-2.09653	0.756747								Vv	Turiasauria Lourinha	Titanosauriformes Tendaguru	-1.96266	1
Vv	Turiasauria Lourinha	Camarasauridae Lourinha	-1.69788	1								Vv	Turiasauria Lourinha	Camarasauridae Lourinha	-1.97628	1
Vv	Turiasauria Lourinha	Camarasauridae Morrison	-1.24568	1								Vv	Turiasauria Lourinha	Camarasauridae Morrison	-1.42196	1
Vv	Turiasauria Lourinha	Flagellicaudata Lourinha	-1.56926	1								Vv	Turiasauria Lourinha	Flagellicaudata Lourinha	-0.545528	1
Vv	Turiasauria Lourinha	Flagellicaudata Morrison	-2.86686	0.0870597								Vv	Turiasauria Lourinha	Flagellicaudata Morrison	-2.09719	0.755518
Vvc	Titanosauriformes Tendaguru	Titanosauriformes Lourinha	1.94416	1		Vvc	Flagellicaudata Morrison	Titanosauriformes Lourinha	1.10022	1		Vvc	Titanosauriformes Tendaguru	Titanosauriformes Lourinha	1.37864	1
Vvc	Camarasauridae Lourinha	Titanosauriformes Lourinha	1.40447	1		Vvc	Flagellicaudata Morrison	Camarasauridae Morrison	1.1706	1		Vvc	Camarasauridae Lourinha	Titanosauriformes Lourinha	1.28091	1
Vvc	Camarasauridae Lourinha	Titanosauriformes Tendaguru	-0.418124	1		Vvc	Camarasauridae Lourinha	Titanosauriformes Lourinha	1.3074	1		Vvc	Camarasauridae Lourinha	Titanosauriformes Tendaguru	0.00868417	1
Vvc	Camarasauridae Morrison	Titanosauriformes Lourinha	1.06795	1		Vvc	Titanosauriformes Tendaguru	Titanosauriformes Lourinha	0.947924	1		Vvc	Camarasauridae Morrison	Titanosauriformes Lourinha	0.825282	1
Vvc	Camarasauridae Morrison	Titanosauriformes Tendaguru	-1.00231	1		Vvc	Flagellicaudata Morrison	Titanosauriformes Tendaguru	0.477973	1		Vvc	Camarasauridae Morrison	Titanosauriformes Tendaguru	-0.778967	1
Vvc	Camarasauridae Morrison	Camarasauridae Lourinha	-0.429276	1		Vvc	Camarasauridae Lourinha	Titanosauriformes Tendaguru	0.506089	1		Vvc	Camarasauridae Morrison	Camarasauridae Lourinha	-0.68949	1
Vvc	Flagellicaudata Lourinha	Titanosauriformes Lourinha	1.31852	1		Vvc	Flagellicaudata Morrison	Camarasauridae Lourinha	0.0889108	1		Vvc	Flagellicaudata Lourinha	Titanosauriformes Lourinha	0.0477629	1
Vvc	Flagellicaudata Lourinha	Titanosauriformes Tendaguru	-0.876019	1		Vvc	Camarasauridae Morrison	Titanosauriformes Lourinha	0.109572	1		Vvc	Flagellicaudata Lourinha	Titanosauriformes Tendaguru	-1.49802	1
Vvc	Flagellicaudata Lourinha	Camarasauridae Lourinha	-0.262977	1		Vvc	Turiasauria Lourinha	Titanosauriformes Lourinha	-0.0702902	1		Vvc	Flagellicaudata Lourinha	Camarasauridae Lourinha	-1.35929	1
Vvc	Flagellicaudata Lourinha	Camarasauridae Morrison	0.189525	1		Vvc	Turiasauria Lourinha	Camarasauridae Morrison	-0.336466	1		Vvc	Flagellicaudata Lourinha	Camarasauridae Morrison	-0.868869	1
Vvc	Flagellicaudata Morrison	Titanosauriformes Lourinha	2.47757	0.277786		Vvc	Camarasauridae Morrison	Titanosauriformes Tendaguru	-1.20546	1		Vvc	Flagellicaudata Morrison	Titanosauriformes Lourinha	1.52407	1
Vvc	Flagellicaudata Morrison	Titanosauriformes Tendaguru	0.668503	1		Vvc	Turiasauria Lourinha	Titanosauriformes Tendaguru	-1.27928	1		Vvc	Flagellicaudata Morrison	Titanosauriformes Tendaguru	0.31263	1
Vvc	Flagellicaudata Morrison	Camarasauridae Lourinha	1.02923	1		Vvc	Camarasauridae Morrison	Camarasauridae Lourinha	-1.60651	1		Vvc	Flagellicaudata Morrison	Camarasauridae Lourinha	0.252439	1
Vvc	Flagellicaudata Morrison	Camarasauridae Morrison	1.66759	1		Vvc	Turiasauria Lourinha	Camarasauridae Lourinha	-1.63461	1		Vvc	Flagellicaudata Morrison	Camarasauridae Morrison	1.0034	1
Vvc	Flagellicaudata Morrison	Flagellicaudata Lourinha	1.61304	1		Vvc	Turiasauria Lourinha	Flagellicaudata Morrison	-1.28921	1		Vvc	Flagellicaudata Morrison	Flagellicaudata Lourinha	1.63114	1
Vvc	Turiasauria Lourinha	Titanosauriformes Lourinha	0.118661	1								Vvc	Turiasauria Lourinha	Titanosauriformes Lourinha	-0.300883	1
Vvc	Turiasauria Lourinha	Titanosauriformes Tendaguru	-2.22783	0.543725								Vvc	Turiasauria Lourinha	Titanosauriformes Tendaguru	-2.07185	0.803859
Vvc	Turiasauria Lourinha	Camarasauridae Lourinha	-1.50567	1								Vvc	Turiasauria Lourinha	Camarasauridae Lourinha	-1.85537	1
Vvc	Turiasauria Lourinha	Camarasauridae Morrison	-1.12111	1								Vvc	Turiasauria Lourinha	Camarasauridae Morrison	-1.43375	1
Vvc	Turiasauria Lourinha	Flagellicaudata Lourinha	-1.46313	1								Vvc	Turiasauria Lourinha	Flagellicaudata Lourinha	-0.424619	1
Vvc	Turiasauria Lourinha	Flagellicaudata Morrison	-2.89312	0.0801019								Vvc	Turiasauria Lourinha	Flagellicaudata Morrison	-2.13749	0.683722
Vvv	Titanosauriformes Tendaguru	Titanosauriformes Lourinha	1.39671	1		Vvv	Camarasauridae Lourinha	Titanosauriformes Lourinha	1.08247	1		Vvv	Titanosauriformes Tendaguru	Titanosauriformes Lourinha	1.06028	1
Vvv	Camarasauridae Lourinha	Titanosauriformes Lourinha	1.89764	1		Vvv	Camarasauridae Lourinha	Titanosauriformes Tendaguru	0.899714	1		Vvv	Camarasauridae Lourinha	Titanosauriformes Lourinha	1.8367	1
Vvv	Camarasauridae Lourinha	Titanosauriformes Tendaguru	0.739758	1		Vvv	Titanosauriformes Tendaguru	Titanosauriformes Lourinha	0.358923	1		Vvv	Camarasauridae Lourinha	Titanosauriformes Tendaguru	1.06815	1
Vvv	Camarasauridae Morrison	Titanosauriformes Lourinha	1.54259	1		Vvv	Turiasauria Lourinha	Flagellicaudata Morrison	0.177822	1		Vvv	Camarasauridae Morrison	Titanosauriformes Lourinha	1.19423	1
Vvv	Camarasauridae Morrison	Titanosauriformes Tendaguru	0.214467	1		Vvv	Camarasauridae Morrison	Titanosauriformes Lourinha	0	1		Vvv	Camarasauridae Morrison	Titanosauriformes Tendaguru	0.12961	1
Vvv	Camarasauridae Morrison	Camarasauridae Lourinha	-0.480532	1		Vvv	Camarasauridae Morrison	Titanosauriformes Tendaguru	-0.509871	1		Vvv	Camarasauridae Morrison	Camarasauridae Lourinha	-0.980981	1
Vvv	Flagellicaudata Lourinha	Titanosauriformes Lourinha	1.27058	1		Vvv	Turiasauria Lourinha	Titanosauriformes Lourinha	-0.351451	1		Vvv	Flagellicaudata Lourinha	Titanosauriformes Lourinha	0.360393	1
Vvv	Flagellicaudata Lourinha	Titanosauriformes Tendaguru	-0.184255	1		Vvv	Turiasauria Lourinha	Camarasauridae Morrison	-0.573415	1		Vvv	Flagellicaudata Lourinha	Titanosauriformes Tendaguru	-0.742496	1
Vvv	Flagellicaudata Lourinha	Camarasauridae Lourinha	-0.955023	1		Vvv	Flagellicaudata Morrison	Titanosauriformes Lourinha	-0.471521	1		Vvv	Flagellicaudata Lourinha	Camarasauridae Lourinha	-1.63114	1
Vvv	Flagellicaudata Lourinha	Camarasauridae Morrison	-0.432116	1		Vvv	Flagellicaudata Morrison	Camarasauridae Morrison	-0.607986	1		Vvv	Flagellicaudata Lourinha	Camarasauridae Morrison	-0.891291	1
Vvv	Flagellicaudata Morrison	Titanosauriformes Lourinha	2.09857	0.752954		Vvv	Turiasauria Lourinha	Titanosauriformes Tendaguru	-0.955947	1		Vvv	Flagellicaudata Morrison	Titanosauriformes Lourinha	1.10723	1
Vvv	Flagellicaudata Morrison	Titanosauriformes Tendaguru	0.891338	1		Vvv	Flagellicaudata Morrison	Titanosauriformes Tendaguru	-0.871598	1		Vvv	Flagellicaudata Morrison	Titanosauriformes Tendaguru	0.156315	1
Vvv	Flagellicaudata Morrison	Camarasauridae Lourinha	0	1		Vvv	Camarasauridae Morrison	Camarasauridae Lourinha	-1.44538	1		Vvv	Flagellicaudata Morrison	Camarasauridae Lourinha	-0.796154	1
Vvv	Flagellicaudata Morrison	Camarasauridae Morrison	0.582125	1		Vvv	Turiasauria Lourinha	Camarasauridae Lourinha	-1.69748	1		Vvv	Flagellicaudata Morrison	Camarasauridae Morrison	0.0392392	1
Vvv	Flagellicaudata Morrison	Flagellicaudata Lourinha	1.15402	1		Vvv	Flagellicaudata Morrison	Camarasauridae Lourinha	-1.42257	1		Vvv	Flagellicaudata Morrison	Flagellicaudata Lourinha	0.815572	1
Vvv	Turiasauria Lourinha	Titanosauriformes Lourinha	0	1								Vvv	Turiasauria Lourinha	Titanosauriformes Lourinha	-0.461866	1
Vvv	Turiasauria Lourinha	Titanosauriformes Tendaguru	-1.76388	1								Vvv	Turiasauria Lourinha	Titanosauriformes Tendaguru	-1.89441	1
Vvv	Turiasauria Lourinha	Camarasauridae Lourinha	-2.28733	0.465703								Vvv	Turiasauria Lourinha	Camarasauridae Lourinha	-2.68158	0.153879
Vvv	Turiasauria Lourinha	Camarasauridae Morrison	-1.91005	1								Vvv	Turiasauria Lourinha	Camarasauridae Morrison	-2.09379	0.761852
Vvv	Turiasauria Lourinha	Flagellicaudata Lourinha	-1.62991	1								Vvv	Turiasauria Lourinha	Flagellicaudata Lourinha	-0.968707	1
Vvv	Turiasauria Lourinha	Flagellicaudata Morrison	-2.63926	0.174484								Vvv	Turiasauria Lourinha	Flagellicaudata Morrison	-1.83522	1

## Sheet: Dunns location
Supplementary Table 5. Dunn's pairwise comparison between locations (pooled for all taxa) with Bonferroni adjustment for buccal surfaces, occlusal surfaces, and pooled data from buccal and occlusal surfaces.
Only buccal surfaces						Only occlusal surfaces						Buccal and occlusal pooled
Parameter	Group A	Group B	Z	p-Value		Parameter	Group A	Group B	Z	p-Value		Parameter	Group A	Group B	Z	p-Value
Asfc	Morrison	Lourinha	2.35833	0.055072		Asfc	Morrison	Lourinha	-0.035822	1		Asfc	Morrison	Lourinha	1.99931	0.136723
Asfc	Tendaguru	Lourinha	3.50241	0.00138319		Asfc	Tendaguru	Lourinha	3.06567	0.00651552		Asfc	Tendaguru	Lourinha	4.98948	1.81628e-06
Asfc	Tendaguru	Morrison	1.43648	0.452599		Asfc	Tendaguru	Morrison	3.20937	0.00399078		Asfc	Tendaguru	Morrison	3.12574	0.00532068
matf	Morrison	Lourinha	3.05778	0.00668942		matf	Morrison	Lourinha	-0.579473	1		matf	Morrison	Lourinha	1.89295	0.175092
matf	Tendaguru	Lourinha	2.56237	0.031188		matf	Tendaguru	Lourinha	1.57549	0.345429		matf	Tendaguru	Lourinha	3.28909	0.0030154
matf	Tendaguru	Morrison	0.0374327	1		matf	Tendaguru	Morrison	2.18362	0.0869716		matf	Tendaguru	Morrison	1.58442	0.339292
medf	Morrison	Lourinha	1.13893	0.764195		medf	Morrison	Lourinha	0.752261	1		medf	Morrison	Lourinha	0.923559	1
medf	Tendaguru	Lourinha	3.62371	0.000871226		medf	Tendaguru	Lourinha	3.47518	0.00153152		medf	Tendaguru	Lourinha	4.68782	8.28398e-06
medf	Tendaguru	Morrison	2.47056	0.040471		medf	Tendaguru	Morrison	2.83637	0.0136889		medf	Tendaguru	Morrison	3.72137	0.000594429
metf	Morrison	Lourinha	2.56879	0.0306167		metf	Morrison	Lourinha	-0.431971	1		metf	Morrison	Lourinha	1.79419	0.218348
metf	Tendaguru	Lourinha	2.57753	0.0298525		metf	Tendaguru	Lourinha	1.76887	0.230745		metf	Tendaguru	Lourinha	3.16885	0.00459132
metf	Tendaguru	Morrison	0.421117	1		metf	Tendaguru	Morrison	2.24578	0.0741538		metf	Tendaguru	Morrison	1.55046	0.363091
NewEplsar	Morrison	Lourinha	0.303302	1		NewEplsar	Morrison	Lourinha	1.33384	0.546768		NewEplsar	Morrison	Lourinha	0.817706	1
NewEplsar	Tendaguru	Lourinha	0.894556	1		NewEplsar	Tendaguru	Lourinha	2.95191	0.0094743		NewEplsar	Tendaguru	Lourinha	2.46877	0.0406734
NewEplsar	Tendaguru	Morrison	0.575527	1		NewEplsar	Tendaguru	Morrison	1.76399	0.233202		NewEplsar	Tendaguru	Morrison	1.68282	0.277227
PC1	Morrison	Lourinha	1.24416	0.640323		PC1	Morrison	Lourinha	-0.200182	1		PC1	Morrison	Lourinha	1.03904	0.896365
PC1	Tendaguru	Lourinha	-0.0758098	1		PC1	Tendaguru	Lourinha	0.278697	1		PC1	Tendaguru	Lourinha	0.456047	1
PC1	Tendaguru	Morrison	-1.02472	0.916487		PC1	Tendaguru	Morrison	0.505107	1		PC1	Tendaguru	Morrison	-0.401875	1
PC2	Morrison	Lourinha	2.11693	0.102798		PC2	Morrison	Lourinha	-0.035822	1		PC2	Morrison	Lourinha	1.01169	0.935065
PC2	Tendaguru	Lourinha	3.59338	0.00097923		PC2	Tendaguru	Lourinha	3.06567	0.00651552		PC2	Tendaguru	Lourinha	4.63802	1.05531e-05
PC2	Tendaguru	Morrison	1.70319	0.2656		PC2	Tendaguru	Morrison	3.20937	0.00399078		PC2	Tendaguru	Morrison	3.6012	0.000950249
Sa	Morrison	Lourinha	1.67126	0.284012		Sa	Morrison	Lourinha	-0.351898	1		Sa	Morrison	Lourinha	1.23555	0.649879
Sa	Tendaguru	Lourinha	1.25844	0.624695		Sa	Tendaguru	Lourinha	1.00672	0.942205		Sa	Tendaguru	Lourinha	1.73383	0.248844
Sa	Tendaguru	Morrison	-0.056149	1		Sa	Tendaguru	Morrison	1.39099	0.492689		Sa	Tendaguru	Morrison	0.63525	1
Sal	Morrison	Lourinha	-1.04608	0.886567		Sal	Morrison	Lourinha	0.608973	1		Sal	Morrison	Lourinha	0.147638	1
Sal	Tendaguru	Lourinha	-0.682288	1		Sal	Tendaguru	Lourinha	-0.699587	1		Sal	Tendaguru	Lourinha	-0.561343	1
Sal	Tendaguru	Morrison	0.116977	1		Sal	Tendaguru	Morrison	-1.31328	0.567268		Sal	Tendaguru	Morrison	-0.666599	1
Sdc	Morrison	Lourinha	1.65888	0.291421		Sdc	Morrison	Lourinha	-0.385613	1		Sdc	Morrison	Lourinha	1.22238	0.664692
Sdc	Tendaguru	Lourinha	0.92488	1		Sdc	Tendaguru	Lourinha	1.05222	0.87809		Sdc	Tendaguru	Lourinha	1.60435	0.325914
Sdc	Tendaguru	Morrison	-0.35561	1		Sdc	Tendaguru	Morrison	1.4687	0.425747		Sdc	Tendaguru	Morrison	0.522046	1
Sdq	Morrison	Lourinha	2.27167	0.0693188		Sdq	Morrison	Lourinha	-0.17911	1		Sdq	Morrison	Lourinha	1.81496	0.208592
Sdq	Tendaguru	Lourinha	3.36596	0.00228837		Sdq	Tendaguru	Lourinha	2.99742	0.00816836		Sdq	Tendaguru	Lourinha	4.87849	3.20703e-06
Sdq	Tendaguru	Morrison	1.37565	0.50679		Sdq	Tendaguru	Morrison	3.27154	0.00320893		Sdq	Tendaguru	Morrison	3.17103	0.00455705
Sdr	Morrison	Lourinha	2.27167	0.0693188		Sdr	Morrison	Lourinha	-0.17911	1		Sdr	Morrison	Lourinha	1.83572	0.199196
Sdr	Tendaguru	Lourinha	3.36596	0.00228837		Sdr	Tendaguru	Lourinha	2.99742	0.00816836		Sdr	Tendaguru	Lourinha	4.88632	3.0822e-06
Sdr	Tendaguru	Morrison	1.37565	0.50679		Sdr	Tendaguru	Morrison	3.27154	0.00320893		Sdr	Tendaguru	Morrison	3.16145	0.00470963
Sfrax epLsar	Morrison	Lourinha	0.40853	1		Sfrax epLsar	Morrison	Lourinha	-0.655331	1		Sfrax epLsar	Morrison	Lourinha	-0.250452	1
Sfrax epLsar	Tendaguru	Lourinha	-0.166782	1		Sfrax epLsar	Tendaguru	Lourinha	-0.597208	1		Sfrax epLsar	Tendaguru	Lourinha	-0.490908	1
Sfrax epLsar	Tendaguru	Morrison	-0.477266	1		Sfrax epLsar	Tendaguru	Morrison	0	1		Sfrax epLsar	Tendaguru	Morrison	-0.25471	1
Sk	Morrison	Lourinha	1.75792	0.236285		Sk	Morrison	Lourinha	-0.30554	1		Sk	Morrison	Lourinha	1.39306	0.490803
Sk	Tendaguru	Lourinha	1.3949	0.489138		Sk	Tendaguru	Lourinha	1.33661	0.544051		Sk	Tendaguru	Lourinha	2.1045	0.106004
Sk	Tendaguru	Morrison	0	1		Sk	Tendaguru	Morrison	1.68628	0.275226		Sk	Tendaguru	Morrison	0.860788	1
Sku	Morrison	Lourinha	-0.0557086	1		Sku	Morrison	Lourinha	0	1		Sku	Morrison	Lourinha	-0.477354	1
Sku	Tendaguru	Lourinha	-1.25844	0.624695		Sku	Tendaguru	Lourinha	-1.00672	0.942205		Sku	Tendaguru	Lourinha	-2.13296	0.0987838
Sku	Tendaguru	Morrison	-1.09958	0.81454		Sku	Tendaguru	Morrison	-1.03353	0.904073		Sku	Tendaguru	Morrison	-1.64103	0.302376
Smc	Morrison	Lourinha	1.95599	0.151399		Smc	Morrison	Lourinha	-0.313969	1		Smc	Morrison	Lourinha	1.41737	0.469121
Smc	Tendaguru	Lourinha	1.45555	0.436553		Smc	Tendaguru	Lourinha	1.08635	0.831972		Smc	Tendaguru	Lourinha	1.88537	0.178139
Smc	Tendaguru	Morrison	-0.0889026	1		Smc	Tendaguru	Morrison	1.43761	0.451633		Smc	Tendaguru	Morrison	0.630896	1
Smr	Morrison	Lourinha	-1.77736	0.226527		Smr	Morrison	Lourinha	0.0737511	1		Smr	Morrison	Lourinha	-1.28681	0.594479
Smr	Tendaguru	Lourinha	-2.33609	0.0584592		Smr	Tendaguru	Lourinha	-1.9395	0.15732		Smr	Tendaguru	Lourinha	-2.95709	0.00931685
Smr	Tendaguru	Morrison	-0.795836	1		Smr	Tendaguru	Morrison	-2.09036	0.109755		Smr	Tendaguru	Morrison	-1.76483	0.232777
Sp	Morrison	Lourinha	1.76411	0.233143		Sp	Morrison	Lourinha	-0.263397	1		Sp	Morrison	Lourinha	1.34241	0.538385
Sp	Tendaguru	Lourinha	2.44108	0.0439308		Sp	Tendaguru	Lourinha	1.54137	0.369683		Sp	Tendaguru	Lourinha	2.91557	0.0106512
Sp	Tendaguru	Morrison	0.903063	1		Sp	Tendaguru	Morrison	1.85724	0.189832		Sp	Tendaguru	Morrison	1.67934	0.279256
Sq	Morrison	Lourinha	1.71459	0.259263		Sq	Morrison	Lourinha	-0.318183	1		Sq	Morrison	Lourinha	1.24061	0.644246
Sq	Tendaguru	Lourinha	1.10682	0.805111		Sq	Tendaguru	Lourinha	0.961221	1		Sq	Tendaguru	Lourinha	1.65272	0.295161
Sq	Tendaguru	Morrison	-0.229275	1		Sq	Tendaguru	Morrison	1.31328	0.567268		Sq	Tendaguru	Morrison	0.553395	1
Ssk	Morrison	Lourinha	0.266163	1		Ssk	Morrison	Lourinha	1.22848	0.657798		Ssk	Morrison	Lourinha	1.17578	0.719043
Ssk	Tendaguru	Lourinha	2.53205	0.0340196		Ssk	Tendaguru	Lourinha	1.91675	0.165808		Ssk	Tendaguru	Lourinha	3.37162	0.00224186
Ssk	Tendaguru	Morrison	2.11962	0.102113		Ssk	Tendaguru	Morrison	0.8004	1		Ssk	Tendaguru	Morrison	2.2532	0.0727396
Sv	Morrison	Lourinha	2.21596	0.0800818		Sv	Morrison	Lourinha	-0.419328	1		Sv	Morrison	Lourinha	1.43307	0.45551
Sv	Tendaguru	Lourinha	1.42522	0.462277		Sv	Tendaguru	Lourinha	1.09773	0.816973		Sv	Tendaguru	Lourinha	1.97431	0.145041
Sv	Tendaguru	Morrison	-0.313499	1		Sv	Tendaguru	Morrison	1.5464	0.366021		Sv	Tendaguru	Morrison	0.703173	1
Sz	Morrison	Lourinha	1.80124	0.214993		Sz	Morrison	Lourinha	-0.415113	1		Sz	Morrison	Lourinha	1.3414	0.53937
Sz	Tendaguru	Lourinha	1.68298	0.277138		Sz	Tendaguru	Lourinha	1.22285	0.664154		Sz	Tendaguru	Lourinha	2.25106	0.0731445
Sz	Tendaguru	Morrison	0.173126	1		Sz	Tendaguru	Morrison	1.67074	0.28432		Sz	Tendaguru	Morrison	1.04366	0.889933
Vm	Morrison	Lourinha	1.85695	0.189953		Vm	Morrison	Lourinha	0.191753	1		Vm	Morrison	Lourinha	1.59008	0.335449
Vm	Tendaguru	Lourinha	1.42522	0.462277		Vm	Tendaguru	Lourinha	1.48449	0.413038		Vm	Tendaguru	Lourinha	2.01272	0.132431
Vm	Tendaguru	Morrison	-0.0421117	1		Vm	Tendaguru	Morrison	1.31328	0.567268		Vm	Tendaguru	Morrison	0.610868	1
Vmc	Morrison	Lourinha	1.68983	0.273183		Vmc	Morrison	Lourinha	-0.204396	1		Vmc	Morrison	Lourinha	1.33684	0.543821
Vmc	Tendaguru	Lourinha	1.31909	0.561416		Vmc	Tendaguru	Lourinha	1.2001	0.690297		Vmc	Tendaguru	Lourinha	1.81351	0.209257
Vmc	Tendaguru	Morrison	-0.0140372	1		Vmc	Tendaguru	Morrison	1.45315	0.438544		Vmc	Tendaguru	Morrison	0.628284	1
Vv	Morrison	Lourinha	1.90647	0.169767		Vv	Morrison	Lourinha	-0.313969	1		Vv	Morrison	Lourinha	1.38749	0.495876
Vv	Tendaguru	Lourinha	1.44039	0.449274		Vv	Tendaguru	Lourinha	1.08635	0.831972		Vv	Tendaguru	Lourinha	1.85336	0.191494
Vv	Tendaguru	Morrison	-0.0655072	1		Vv	Tendaguru	Morrison	1.43761	0.451633		Vv	Tendaguru	Morrison	0.6248	1
Vvc	Morrison	Lourinha	1.99932	0.136721		Vvc	Morrison	Lourinha	-0.242325	1		Vvc	Morrison	Lourinha	1.52272	0.383486
Vvc	Tendaguru	Lourinha	1.74363	0.243673		Vvc	Tendaguru	Lourinha	1.12048	0.787533		Vvc	Tendaguru	Lourinha	2.07035	0.115258
Vvc	Tendaguru	Morrison	0.0795444	1		Vvc	Tendaguru	Morrison	1.40653	0.478702		Vvc	Tendaguru	Morrison	0.721459	1
Vvv	Morrison	Lourinha	1.93123	0.160363		Vvv	Morrison	Lourinha	-0.545758	1		Vvv	Morrison	Lourinha	1.31912	0.56139
Vvv	Tendaguru	Lourinha	0.788422	1		Vvv	Tendaguru	Lourinha	0.483454	1		Vvv	Tendaguru	Lourinha	1.24648	0.637764
Vvv	Tendaguru	Morrison	-0.687825	1		Vvv	Tendaguru	Morrison	1.03353	0.904073		Vvv	Tendaguru	Morrison	0.0997068	1

## Sheet: Parameter descriptions
Supplemetnary Table 6. Dental microwear texture parameter descriptions. Standard and units according to ISO 25178, the revised ISO 25178-2, furrow, and scale-sensitive fractal analysis (SSFA).
Functional group has been assigned by the authors for easier reference to similar parameters.
Parameter	Description (condition)	Standard	Functional group	Unit
Sdr	Developed interfacial area ratio	ISO 25178	Complexity	%
Asfc	Area-scale functional complexity	SSFA	Complexity
Sal	Auto-correlation length (s = 0.2)	ISO 25178	Density	µm
medf	Mean density of furrows	Furrow	Density	cm/cm2
epLsar	Anisotropy	SSFA	Anisotropy
New epLsar	Anisotropy	SSFA	Anisotropy
Sa	Arithmetic mean height or mean surface roughness	ISO 25178	Height	µm
Sku	Kurtosis of the height distribution	ISO 25178	Height	no unit
Sp	Maximum peak height, height between highest peak and mean plane	ISO 25178	Height	µm
Sq	Standard deviation of the height distribution, or RMS surface roughness	ISO 25178	Height	µm
Ssk	Skewness of the height distribution	ISO 25178	Height	no unit
Sv	Maximum pit height, depth between the mean plane and the deepest valley	ISO 25178	Height	µm
Sdc (=Sxp)	Section height difference	ISO 25178-2	Height	µm
Sz	Maximum height, height between the highest peak and the deepest valley	ISO 25178	Height	µm
Sk	Distance between the highest and lowest level of the core surface	ISO 25178	Height	µm
matf	Maximum depth of furrows	Furrow	Height	µm
metf	Mean depth of furrows	Furrow	Height	µm
Smc	Inverse areal material ratio (p = 10%)	ISO 25178	Plateau size	µm
Smr	Areal material ration, bearing area at given height (c= 1 µm under the highest peak)	ISO 25178	Plateau size	µm
Sdq	Root mean square gradient	ISO 25178	Slope	no unit
Vm	Material volume at a given material ratio (p = 10%)	ISO 25178	Volume	µm 3/µm 2
Vmc	Material volume of the core at given material ratio (p = 10%, q = 80%)	ISO 25178	Volume	µm 3/µm 2
Vv	Void volume at a given material ratio (p = 10%)	ISO 25178	Volume	µm 3/µm 2
Vvc	Void volume of the core (p = 10%, q = 80%)	ISO 25178	Volume	µm 3/µm 2
Vvv	Void volume of the valley at a given material ratio (p = 80%)	ISO 25178	Volume	µm 3/µm 2
